# Supplementary material for: A novel platelets-related gene signature for predicting prognosis, immune features and drug sensitivity in gastric cancer
Source: Front Immunol. 2024 Nov 13;15:1477427. doi: 10.3389/fimmu.2024.1477427 (PMC11599260; doi:10.3389/fimmu.2024.1477427)
Supplement: Supplementary file 1 [file DataSheet1.xlsx]

## Sheet: Contents
Table of Contents
Sheet 1	List of 300 platelets-related genes
Sheet 2	Univariate Cox regression analysis of platelets-related genes
Sheet 3	Risk score for each GC patient in TCGA-GC cohort based on the PLT signature
Sheet 4	Multivariate Cox regression analysis
Sheet 5	Differentially expressed genes between high-risk and low-risk groups
Sheet 6	Real-time quantitative PCR primer sequences used in this study
Sheet 7	Raw data for the qRT-PCR validation of signature genes (P1)
Sheet 8	Raw data for the qRT-PCR validation of signature genes (P2)

## Sheet: Sheet1
Sheet 1 List of 300 platelets-related genes
Gene
PDPN
SOS1
RAF1
HRG
PLA2G4A
PDGFB
PRKCQ
SELP
PLEK
SHC1
LYN
PRKCB
PIK3R1
MAPK1
F2
PIK3CG
F2RL3
PIK3CA
FCER1G
GRB2
SYK
PDGFA
CD9
F2R
MAPK3
PRKCA
PRKCD
TLR4
ADAMTS18
UBASH3B
ALOX12
ITGB1
RASA1
JAK1
ELK1
SERPINE2
PDGFRA
STAT3
PLCB1
TXK
TBXAS1
PRKG1
PLCG1
MAP2K1
DMTN
APOE
F11R
FOS
CEACAM1
PTGS1
HRAS
MAP2K4
MAPK8
JUN
MAP3K1
CSNK2A1
TEC
SH2B3
BLK
SRF
STAT1
CELA2A
NOS3
STAT5A
C1QTNF1
THBD
ACTN4
TEX264
SCG3
PRKCE
GNAT3
DGKA
GNB5
PLG
VCL
ADRA2C
GNG8
LCP2
CDC37L1
SERPINE1
ARRB2
GP6
MPL
PCYOX1L
FAM3C
MANF
IGF1
MAPK14
TGFB2
RAC1
SPP2
GP1BA
SYTL4
TUBA4A
P2RY1
GNA14
CSK
RAB27B
TLN1
RAP1A
PRKCG
LCK
TTN
STXBP2
PECAM1
PTPN1
EGF
GNAI3
F2RL2
DGKZ
PRKCZ
FYN
DAGLA
LAMP2
DGKE
VEGFC
LEFTY2
F13A1
MGLL
CHID1
CRK
BRPF3
PLCG2
LGALS3BP
ITGA2B
F5
PSAP
GNAI2
LHFPL2
TGFB3
DGKG
THPO
QSOX1
AKT1
PRKCH
TOR4A
A2M
PIK3R5
PDPK1
TIMP3
IGF2
ISLR
RARRES2
VEGFD
RAC2
COL1A1
NHLRC2
GP1BB
RAP1B
GNG3
DGKI
RASGRP1
PTPN11
ORM2
ADRA2B
ITPR1
AHSG
CAP1
AAMP
DGKH
DAGLB
TAGLN2
BCAR1
CLEC1B
GNA15
GNG4
GNAI1
PFN1
DGKB
P2RY12
ITGB3
GP9
CDC42
VWF
SOD1
GP5
GNB1
TMX3
PF4
CYB5R1
WDR1
CYRIB
GNG13
APOH
ARRB1
FGA
MMRN1
ORM1
SCCPDH
SPARC
CALU
PTK2
ITIH3
LAT
DGKQ
FGG
HSPA5
ALB
CFL1
APOOL
SERPING1
RHOB
GNAQ
PCDH7
VTI1B
SRGN
PPIA
GNG5
ACTN1
APOA1
CD36
CLU
GNG2
PIK3CB
ENDOD1
GNGT2
PIK3R6
PROS1
PHACTR2
VEGFA
TF
GNG10
CTSW
ADRA2A
CD63
GNA12
TGFB1
OLA1
VAV2
TMSB4X
MAGED2
ITPR2
A1BG
GAS6
SERPINA3
THBS1
GNA11
RAPGEF3
PIK3R2
APBB1IP
SERPINF2
RASGRP2
GNB2
LY6G6F
PPBP
TIMP1
APLP2
CALM1
FGB
ABHD12
FERMT3
ALDOA
ABHD6
GNG12
FLNA
HABP4
F8
TRPC6
COL1A2
GNA13
GNGT1
VAV3
RAPGEF4
TBXA2R
CLEC3B
STXBP3
RHOA
ITIH4
ACTN2
TRPC7
HGF
SELENOP
SERPINA1
CFD
TRPC3
STX4
SERPINA4
GNB4
VAV1
ANXA5
APP
PTPN6
MPIG6B
GTPBP2
ECM1
VEGFB
CD109
RHOG
SRC
GNG11
KNG1
FN1
ABCC4
GNG7
GNB3
DGKD
ITPR3
PIK3R3
DGKK
YWHAZ

## Sheet: Sheet 2
Sheet 2 Univariate Cox regression analysis of platelets-related genes
Gene	HR	CI95	P Value	group
DGKQ	0.6135	0.442-0.852	0.0036	good
CSK	0.6338	0.456-0.881	0.0067	good
PTPN6	0.6598	0.476-0.915	0.0127	good
SERPINE1	1.9042	1.36-2.667	0.0002	poor
PCDH7	1.5864	1.14-2.208	0.0062	poor
F5	1.5813	1.137-2.2	0.0065	poor
TF	1.5486	1.113-2.154	0.0094	poor
GNG11	1.5298	1.1-2.128	0.0116	poor
DGKG	1.5212	1.093-2.117	0.0129	poor
TRPC6	1.5107	1.085-2.104	0.0146	poor
MAGED2	1.487	1.064-2.078	0.0202	poor
COL1A1	1.4781	1.062-2.057	0.0205	poor
THBS1	1.4799	1.062-2.063	0.0207	poor
ITGB1	1.467	1.053-2.044	0.0234	poor
APOA1	1.4566	1.049-2.022	0.0245	poor
SPARC	1.4596	1.048-2.033	0.0252	poor
FOS	1.4591	1.048-2.031	0.0252	poor
APBB1IP	1.4479	1.04-2.015	0.0282	poor
ISLR	1.4444	1.039-2.008	0.0286	poor
PDPN	1.44	1.036-2.002	0.03	poor
TGFB2	1.4438	1.035-2.014	0.0305	poor
ANXA5	1.438	1.033-2.001	0.0312	poor
DGKB	1.4304	1.03-1.987	0.0327	poor
SERPINE2	1.4272	1.027-1.983	0.0341	poor
GNAI1	1.4148	1.018-1.967	0.0389	poor
ALB	1.4138	1.016-1.967	0.0398	poor
COL1A2	1.4121	1.015-1.965	0.0405	poor
FN1	1.4021	1.01-1.947	0.0437	poor
PDGFRA	1.4026	1.009-1.949	0.0439	poor
GNAQ	1.401	1.006-1.95	0.0458	poor
NOS3	1.3895	1-1.931	0.0503	none
GNA11	0.7222	0.52-1.003	0.052	none
VEGFC	1.3768	0.99-1.915	0.0574	none
GNG12	1.3759	0.99-1.913	0.0577	none
ITGB3	1.3655	0.982-1.898	0.0636	none
TMSB4X	1.3603	0.981-1.887	0.0653	none
F13A1	1.3534	0.974-1.881	0.0716	none
CD36	1.346	0.971-1.867	0.075	none
TEX264	0.7452	0.537-1.034	0.0788	none
MMRN1	1.3403	0.965-1.862	0.0809	none
APLP2	1.3421	0.964-1.868	0.0814	none
SELP	1.3317	0.959-1.85	0.0876	none
AAMP	0.7557	0.545-1.048	0.0931	none
SERPINF2	1.3152	0.948-1.825	0.1013	none
F2RL3	1.315	0.948-1.825	0.1015	none
VWF	1.3166	0.947-1.831	0.1023	none
RARRES2	1.3087	0.942-1.817	0.1084	none
ITIH4	1.3075	0.941-1.816	0.1098	none
STAT5A	0.771	0.556-1.069	0.1189	none
VAV2	0.7749	0.559-1.074	0.1256	none
ABCC4	1.2929	0.93-1.797	0.1263	none
PTGS1	1.2829	0.925-1.779	0.135	none
SOD1	1.283	0.924-1.781	0.1363	none
A2M	1.2824	0.924-1.78	0.1373	none
LAMP2	1.2691	0.913-1.763	0.1556	none
CD9	0.7921	0.57-1.1	0.1641	none
CALU	1.257	0.904-1.747	0.1732	none
IGF1	1.2555	0.905-1.742	0.1733	none
CFL1	0.7971	0.575-1.105	0.1741	none
HGF	1.2496	0.901-1.733	0.1817	none
ARRB2	1.2489	0.899-1.734	0.1845	none
WDR1	1.2479	0.898-1.733	0.1866	none
LHFPL2	1.2462	0.897-1.731	0.1891	none
RAPGEF4	1.2443	0.896-1.728	0.1917	none
GNB3	1.2419	0.894-1.725	0.1966	none
F2R	1.2403	0.894-1.722	0.1979	none
ABHD6	1.2394	0.892-1.722	0.2004	none
CD63	1.2363	0.889-1.719	0.2067	none
CAP1	1.2271	0.885-1.702	0.2204	none
PROS1	1.225	0.883-1.699	0.2238	none
ECM1	1.2268	0.882-1.707	0.225	none
STAT3	1.2247	0.881-1.702	0.2274	none
SRC	0.8188	0.591-1.135	0.2298	none
MAPK14	1.223	0.878-1.703	0.2335	none
ADRA2C	0.821	0.592-1.138	0.2363	none
BLK	1.2165	0.876-1.689	0.2417	none
GNB2	0.8241	0.595-1.142	0.245	none
TIMP1	1.2139	0.875-1.685	0.2463	none
ORM1	1.2084	0.872-1.675	0.2559	none
MAPK1	1.2069	0.869-1.677	0.262	none
PDGFA	1.2055	0.868-1.675	0.265	none
PLCG2	1.1993	0.865-1.663	0.2757	none
VEGFB	1.1981	0.863-1.663	0.2801	none
GNA15	0.8357	0.603-1.158	0.2815	none
PTK2	1.1968	0.863-1.66	0.2816	none
PRKCG	0.8357	0.603-1.159	0.2816	none
PSAP	1.1968	0.862-1.661	0.2824	none
C1QTNF1	1.1957	0.862-1.658	0.2841	none
VAV3	0.8373	0.604-1.161	0.2875	none
VCL	1.1943	0.861-1.658	0.2884	none
TAGLN2	1.1905	0.858-1.651	0.2962	none
RAPGEF3	0.8411	0.607-1.166	0.2988	none
TIMP3	1.1871	0.856-1.647	0.3045	none
GNB5	1.1856	0.854-1.646	0.3087	none
FAM3C	1.1831	0.853-1.641	0.3134	none
SERPINA1	1.1793	0.851-1.635	0.3226	none
GNA14	1.1788	0.85-1.634	0.3239	none
MPL	1.1784	0.849-1.636	0.3268	none
RAC2	1.1772	0.849-1.632	0.3281	none
VTI1B	1.1773	0.848-1.634	0.3294	none
PDGFB	1.1743	0.846-1.631	0.3373	none
RAF1	1.1756	0.844-1.637	0.338	none
LAT	1.1732	0.844-1.63	0.3411	none
SERPINA3	1.1693	0.841-1.626	0.3522	none
DGKA	1.1664	0.842-1.616	0.3548	none
THBD	1.166	0.841-1.617	0.3571	none
GNG5	0.8576	0.618-1.19	0.3581	none
SYK	0.8584	0.619-1.19	0.3599	none
ITPR2	1.1635	0.839-1.614	0.3648	none
TTN	1.1612	0.836-1.614	0.3734	none
PECAM1	1.1594	0.836-1.609	0.3761	none
DAGLA	1.1572	0.835-1.604	0.3808	none
TGFB3	1.1535	0.832-1.6	0.3921	none
STAT1	1.1531	0.83-1.602	0.3959	none
RASGRP2	1.1502	0.83-1.595	0.4011	none
PRKCZ	0.8706	0.628-1.206	0.4045	none
PLCB1	1.1449	0.826-1.588	0.4173	none
LCP2	1.1444	0.824-1.59	0.421	none
P2RY1	1.1424	0.824-1.584	0.4241	none
GAS6	1.1395	0.822-1.58	0.4333	none
PIK3R1	1.1382	0.82-1.579	0.4382	none
PFN1	1.1351	0.818-1.575	0.4479	none
LYN	1.1354	0.818-1.576	0.4481	none
ACTN2	1.1345	0.818-1.574	0.4503	none
GNA12	1.1337	0.817-1.573	0.453	none
GRB2	0.8829	0.637-1.224	0.455	none
PIK3CA	1.1329	0.816-1.574	0.4567	none
RHOG	1.1318	0.816-1.57	0.4581	none
RAP1A	1.1311	0.816-1.567	0.4592	none
CEACAM1	0.8862	0.639-1.229	0.4693	none
ITPR1	1.1278	0.814-1.564	0.4704	none
CRK	1.1254	0.809-1.566	0.4836	none
MGLL	1.1229	0.81-1.557	0.4875	none
CDC42	1.1228	0.809-1.558	0.4883	none
PTPN1	1.1193	0.807-1.553	0.5	none
FCER1G	1.1173	0.806-1.549	0.5054	none
AKT1	1.1175	0.806-1.55	0.5056	none
GNB1	1.1112	0.8-1.544	0.5298	none
APOOL	0.9017	0.65-1.25	0.5348	none
HRAS	0.9021	0.651-1.25	0.5362	none
TBXA2R	1.1082	0.799-1.538	0.5385	none
MAPK3	1.108	0.798-1.539	0.5406	none
RAP1B	1.1034	0.796-1.529	0.5545	none
FLNA	1.0995	0.793-1.524	0.5689	none
CTSW	1.0999	0.792-1.528	0.5703	none
STX4	1.091	0.786-1.514	0.6024	none
CFD	0.9201	0.664-1.275	0.6165	none
PTPN11	1.0873	0.783-1.51	0.6174	none
SERPING1	1.085	0.782-1.504	0.6248	none
ACTN1	1.0827	0.781-1.5	0.633	none
PPIA	0.9248	0.667-1.282	0.6388	none
SERPINA4	1.0805	0.78-1.497	0.6413	none
ALDOA	1.0803	0.779-1.498	0.643	none
VAV1	1.0788	0.778-1.495	0.6488	none
FGA	1.0763	0.777-1.491	0.6582	none
PIK3CB	0.929	0.669-1.29	0.6602	none
STXBP2	0.9314	0.672-1.29	0.6691	none
RASA1	1.0727	0.773-1.489	0.6747	none
TLN1	1.0703	0.772-1.485	0.6839	none
CSNK2A1	1.0686	0.77-1.483	0.6917	none
GNAI3	0.9361	0.674-1.299	0.693	none
ACTN4	1.0663	0.769-1.479	0.7004	none
JAK1	0.9406	0.678-1.305	0.7141	none
ITPR3	1.0628	0.766-1.474	0.7152	none
GNG7	1.0616	0.765-1.472	0.7204	none
PDPK1	1.0612	0.765-1.472	0.7219	none
PIK3R2	1.0612	0.765-1.472	0.7221	none
RAC1	1.0609	0.766-1.47	0.7221	none
SOS1	1.0605	0.765-1.471	0.7249	none
GNA13	0.9431	0.68-1.308	0.7258	none
PLA2G4A	1.0597	0.765-1.468	0.7274	none
QSOX1	1.0598	0.762-1.473	0.7297	none
PRKCA	1.0588	0.764-1.468	0.7319	none
ELK1	0.9446	0.681-1.31	0.733	none
F11R	1.0567	0.762-1.465	0.7407	none
RASGRP1	0.9484	0.684-1.314	0.7502	none
RHOB	1.0542	0.761-1.461	0.7513	none
SHC1	1.0539	0.76-1.461	0.7526	none
MAP2K1	0.9524	0.687-1.32	0.7694	none
VEGFA	0.9521	0.686-1.322	0.7695	none
TBXAS1	1.0491	0.757-1.454	0.7732	none
PIK3R5	1.0489	0.756-1.455	0.775	none
TLR4	1.0476	0.755-1.454	0.7806	none
CDC37L1	0.9568	0.691-1.325	0.7905	none
DGKH	1.0443	0.754-1.447	0.7943	none
JUN	1.0429	0.753-1.445	0.8009	none
F8	1.039	0.749-1.44	0.8185	none
SRGN	1.0383	0.749-1.44	0.8218	none
NHLRC2	1.0374	0.748-1.439	0.8262	none
APP	1.0368	0.748-1.438	0.8284	none
YWHAZ	0.9653	0.696-1.338	0.8319	none
SCG3	0.9669	0.698-1.339	0.8395	none
GNAI2	1.03	0.743-1.428	0.8593	none
CYB5R1	0.9722	0.7-1.349	0.866	none
APOE	1.0274	0.741-1.424	0.8708	none
PRKCD	0.974	0.703-1.35	0.874	none
TUBA4A	0.9747	0.703-1.351	0.8775	none
DGKD	1.0232	0.737-1.421	0.8913	none
PRKCQ	0.9777	0.705-1.355	0.8923	none
HABP4	0.9788	0.706-1.356	0.8973	none
LGALS3BP	1.0216	0.736-1.418	0.8984	none
RHOA	0.9791	0.705-1.359	0.8995	none
GTPBP2	1.0197	0.736-1.413	0.9067	none
MAP2K4	0.9807	0.707-1.36	0.9068	none
ARRB1	0.9811	0.708-1.359	0.9088	none
PIK3CG	1.0192	0.735-1.414	0.9095	none
CALM1	1.0185	0.735-1.411	0.9122	none
FYN	0.9819	0.709-1.36	0.9127	none
PHACTR2	1.0169	0.733-1.41	0.92	none
HSPA5	1.0168	0.733-1.41	0.9203	none
DGKE	0.9866	0.712-1.367	0.9354	none
PLCG1	1.0113	0.73-1.402	0.9464	none
ADRA2A	0.9894	0.714-1.371	0.9489	none
MAPK8	0.9922	0.715-1.377	0.9626	none
SRF	0.9925	0.716-1.376	0.9638	none
F2RL2	1.0069	0.727-1.395	0.9668	none
PLEK	0.9943	0.717-1.379	0.9727	none
STXBP3	1.0053	0.724-1.396	0.975	none
GNG3	1.0017	0.723-1.387	0.992	none
GP9	1.0009	0.722-1.387	0.9955	none
PRKCH	1.0003	0.722-1.386	0.9987	none
DGKZ	1.0002	0.722-1.386	0.9989	none
LCK	0.9999	0.721-1.386	0.9993	none
HR, hazard ratio; CI, confidence interval.

## Sheet: Sheet 3
Sheet 3 Risk score for each GC patient in TCGA-GC cohort based on the PLT signature
sample	ANXA5	APOA1	DGKB	DGKQ	F5	GNG11	PCDH7	PTPN6	SERPINE1	TF	OS time (days)	OS status	risk_score	risk_group
TCGA-D7-5577-01A	6.78329	3.29687	0.105257	4.26569	1.33459	3.40083	4.99949	5.13762	6.93271	0.0689092	782	1	1.51026	low_risk
TCGA-D7-6818-01A	8.10848	5.89395	0.274218	4.33756	5.58018	4.63189	2.66107	5.35632	6.54592	2.89393	376	1	1.9299	high_risk
TCGA-BR-4280-01A	7.40814	0.167568	0.0053221	4.96413	1.13145	2.83648	0.577778	4.94208	4.77848	0.0292435	201	1	0.927717	low_risk
TCGA-D7-8572-01A	8.07994	5.24862	0.226344	4.65823	2.4189	4.03843	3.24844	5.07939	6.23473	5.40112	511	0	1.74552	high_risk
TCGA-VQ-A91Z-01A	6.57942	0.574507	0.00621507	4.21418	4.37895	2.33261	0.624726	5.13052	4.39756	1.54281	1690	0	1.0378	low_risk
TCGA-HU-A4HD-01A	7.60585	4.70023	0.0639467	4.13075	5.12534	3.49279	1.10674	5.13608	5.67736	0.540527	1016	0	1.55503	low_risk
TCGA-D7-8573-01A	4.89013	0.155686	0.258959	3.74752	0.878737	2.46331	2.79179	4.34796	3.45382	0.124316	593	0	0.672162	low_risk
TCGA-BR-7959-01A	7.44528	0.305925	2.06421	4.17896	5.51186	4.35617	4.41764	4.05672	8.65416	0.0200942	1010	0	2.13655	high_risk
TCGA-CG-5726-01A	7.25283	0.945451	0.16796	4.03775	0.140543	2.37502	0.594771	4.76462	3.68164	0.0163558	881	1	0.822461	low_risk
TCGA-BR-6453-01A	7.47352	4.15769	0.0711536	4.02118	1.07246	5.16291	1.63939	5.96497	5.90733	0.544351	485	0	1.36515	low_risk
TCGA-BR-A4QL-01A	7.25904	0.242543	0.0423042	4.02403	0.161395	2.40469	0.860656	3.93257	2.3941	0.155933	491	1	0.697902	low_risk
TCGA-VQ-AA6A-01A	7.82383	6.23209	0.273767	5.01173	4.44142	2.63074	3.72267	5.18112	5.6023	0.129093	1184	0	1.57617	low_risk
TCGA-HF-7132-01A	7.98783	1.46512	0.0935317	5.55165	2.32232	3.85821	2.30406	5.5404	5.21345	0.119808	2351	0	1.17701	low_risk
TCGA-BR-A4IV-01A	8.65227	1.34195	0.77625	3.39109	2.9643	5.62248	5.71986	3.13193	7.62192	0.604768	869	1	2.23257	high_risk
TCGA-CG-5718-01A	7.54566	3.7281	0.0162447	3.80696	2.02252	3.37589	4.16414	5.35002	5.76134	0.0591147	1095	1	1.48347	low_risk
TCGA-BR-8296-01A	7.69991	1.15731	0.756892	3.27829	2.10799	4.14506	2.58198	4.92604	6.86384	0.871078	474	1	1.66886	high_risk
TCGA-R5-A7ZR-01A	7.68468	6.71592	0.0930725	2.88916	4.49809	2.82028	3.62369	3.94519	2.97869	3.10268	185	1	1.57245	low_risk
TCGA-BR-8680-01A	7.48866	0.731966	0.157931	5.48763	0.32002	2.47756	2.76118	4.35303	3.75199	0.158317	972	0	0.853783	low_risk
TCGA-VQ-A8P2-01A	8.4385	1.16697	0.21612	4.47109	0.295922	3.19511	1.1663	4.23986	2.61793	0.0240196	1160	0	0.890495	low_risk
TCGA-CD-8533-01A	7.42914	4.28068	1.34627	4.15345	5.85188	3.31718	1.62221	5.03928	4.80775	5.00389	468	0	1.62536	high_risk
TCGA-RD-A8N2-01A	7.72861	0.691042	0.488232	2.48675	2.46371	4.65328	6.07938	2.91218	4.00771	0.287406	3540	0	1.64165	high_risk
TCGA-VQ-A92D-01A	8.24135	0.969847	0.272328	5.24865	7.13571	3.51271	3.12853	3.83344	5.69369	0.0502131	2032	0	1.6949	high_risk
TCGA-HU-A4GT-01A	7.40498	2.25722	0.0831381	4.58088	0.581594	3.53277	0.73181	4.38505	5.47482	0.0118057	198	0	1.16832	low_risk
TCGA-ZA-A8F6-01A	7.57868	1.08409	0.30482	4.45598	3.72116	4.7988	4.67567	4.5252	4.17985	0.194486	525	0	1.36449	low_risk
TCGA-D7-A74A-01A	7.96118	1.18732	0.0279399	2.71954	6.34042	2.35586	0.672618	4.9627	4.0835	0.0370353	607	0	1.40813	low_risk
TCGA-IN-A7NR-01A	8.30215	5.03442	0.0300489	3.16641	2.82448	4.11385	3.6217	3.8951	5.06875	3.40559	198	0	1.81476	high_risk
TCGA-HU-A4H2-01A	7.44764	0.596909	0.0183706	3.81017	5.4368	2.77661	2.91144	3.64961	4.82561	0.0404027	394	0	1.47758	low_risk
TCGA-BR-6456-01A	8.25025	0.673492	0.336655	4.76571	1.49638	4.76257	4.06111	4.86687	8.81486	0.136075	526	1	1.86402	high_risk
TCGA-CD-8524-01A	9.35845	3.70185	0.191205	4.67883	4.2225	4.89278	5.31148	4.61182	7.0119	1.17396	388	0	2.09819	high_risk
TCGA-VQ-A8PO-01A	7.71657	0.185009	0.0408786	5.34656	1.16077	3.34278	2.18899	5.43983	6.77412	0.252276	282	1	1.25704	low_risk
TCGA-BR-7717-01A	8.72808	1.82916	0.284837	3.52321	4.12705	4.16502	4.754	3.94005	6.95501	0.135828	552	1	2.03575	high_risk
TCGA-CG-4475-01A	10.142	4.63879	0.164006	5.08577	4.25954	5.46379	4.45014	4.88071	8.4819	0.103947	699	0	2.32641	high_risk
TCGA-HU-A4GP-01A	6.9488	4.02246	0.155463	4.40194	3.63405	4.13861	1.4314	3.64846	6.45108	0.097671	273	0	1.58915	high_risk
TCGA-VQ-A94R-01A	7.15056	4.67782	0.184045	5.09277	6.80387	3.69788	1.46484	4.38695	4.09342	0.280649	1294	1	1.3592	low_risk
TCGA-VQ-A91E-01A	7.34876	0.687379	0.0242608	4.2991	3.07849	2.95106	1.62727	5.11476	5.18385	0.27108	664	0	1.19885	low_risk
TCGA-HU-A4GD-01A	6.75672	4.86885	1.46282	2.9238	2.49207	2.37688	0.825663	4.28555	4.07595	1.92762	692	0	1.31866	low_risk
TCGA-FP-8211-01A	8.41401	1.38714	0.0269957	4.08925	6.04564	2.90572	4.77814	4.18371	4.17139	0.101994	413	0	1.58326	high_risk
TCGA-D7-A747-01A	7.69245	1.29348	0.425829	3.61945	1.20804	4.86283	5.44706	4.29836	2.87842	0.629938	255	1	1.2175	low_risk
TCGA-KB-A93G-01A	8.6748	0.428322	0.0729467	4.4217	4.2303	5.40957	3.42936	4.62084	10.9145	0.186409	613	0	2.37471	high_risk
TCGA-RD-A8MV-01A	7.24078	1.53855	0.0283554	4.66908	3.20423	3.88998	3.04062	4.83935	5.74019	0.28682	3720	0	1.37097	low_risk
TCGA-BR-4256-01A	8.95925	2.0428	0.255861	3.35789	3.36848	5.52157	3.72537	5.05202	7.16336	0.131679	284	1	1.99661	high_risk
TCGA-FP-7735-01A	9.33199	9.29983	0.760377	4.04293	3.57553	4.26294	2.34691	4.72793	6.59058	0.488296	106	1	2.10032	high_risk
TCGA-VQ-A8PK-01A	8.71232	3.04681	0.196616	4.64551	5.68923	3.37571	2.87487	5.27145	8.06419	0.900525	543	1	2.0172	high_risk
TCGA-BR-7707-01A	7.88476	0.683627	0.0641574	4.52948	1.90602	3.99776	1.92358	4.46342	6.10399	0.0510146	1090	0	1.39676	low_risk
TCGA-IN-A6RS-01A	7.86907	1.77908	0.00553084	3.77811	2.44928	4.30093	1.34239	3.97884	7.18098	0.0950482	383	0	1.69486	high_risk
TCGA-D7-6519-01A	8.99215	0.117948	0.15709	5.21368	1.6356	3.23344	5.02108	4.86023	5.68762	0.154854	625	0	1.45841	low_risk
TCGA-CG-4440-01A	9.59921	5.11032	0.154647	3.62189	6.49404	3.07254	3.77702	4.298	8.28379	0.687561	122	1	2.44973	high_risk
TCGA-BR-8487-01A	8.18923	2.6957	0.167137	4.63639	0.903564	3.42563	1.27516	4.48904	4.89245	0.129914	34	0	1.22931	low_risk
TCGA-VQ-A94U-01A	7.48134	3.23706	0.609681	4.80548	3.69672	5.0673	3.10007	4.66952	5.69622	0.192016	819	0	1.54194	low_risk
TCGA-CG-5717-01A	6.9839	0.299494	0.142539	3.77923	3.36606	4.01189	3.5744	4.6603	5.78048	3.80487	212	1	1.52402	low_risk
TCGA-HU-8249-01A	7.50817	0.249297	0.436976	4.33851	2.45694	3.6493	1.65825	5.54	5.59628	0.255068	881	0	1.23635	low_risk
TCGA-BR-8295-01A	7.22859	11.4176	0.32926	2.33157	1.93199	3.67453	1.10855	3.16245	5.02493	8.00128	67	1	1.96929	high_risk
TCGA-BR-7722-01A	8.14612	0.927374	0.140968	3.64313	4.03707	3.47287	3.73674	4.57019	4.94242	0.0584702	466	1	1.5273	low_risk
TCGA-HU-A4HB-01A	7.49985	8.11663	0.0256532	4.467	4.61158	3.58814	2.11026	5.74764	4.33232	1.8616	477	1	1.43983	low_risk
TCGA-BR-7958-01A	7.90096	0.174593	0.21917	3.57191	1.8054	4.00729	5.25049	5.24558	7.53559	0.0604303	899	0	1.74698	high_risk
TCGA-BR-7197-01A	6.77341	0.283822	0.123939	3.52214	4.91496	3.26134	2.28401	4.21843	4.21652	0.136722	280	0	1.25793	low_risk
TCGA-VQ-A94P-01A	8.01552	1.72122	0.793603	3.28165	1.84951	5.4448	5.3684	3.49883	5.70664	0.443304	81	1	1.80717	high_risk
TCGA-D7-8575-01A	7.58417	1.46966	0.163158	4.0778	6.65691	2.56083	3.58448	5.07085	6.44489	0.201618	554	1	1.7104	high_risk
TCGA-VQ-A8E0-01A	8.73659	7.3256	0.119532	4.70302	6.03989	4.05785	3.87653	5.1916	5.26885	1.10344	562	1	1.86253	high_risk
TCGA-VQ-A8PP-01A	8.98187	0.347864	0.38042	4.95195	1.16841	3.35706	4.97633	5.03656	7.24831	0.261035	712	1	1.67797	high_risk
TCGA-BR-8372-01A	7.9551	0.333427	0.372665	3.71893	0.914614	3.93934	1.57442	5.35135	4.90456	0.151171	951	0	1.18962	low_risk
TCGA-VQ-A91Y-01A	8.24597	5.88498	0.124572	3.58673	3.42323	4.29825	5.08853	4.75785	7.60089	0.182304	296	1	2.10343	high_risk
TCGA-IN-A6RL-01A	7.98279	7.84745	0.114979	3.85603	2.67127	4.12691	3.1252	3.82822	5.65626	2.21527	406	1	1.83388	high_risk
TCGA-CG-5732-01A	7.47335	6.31409	0.00666941	5.01926	2.29858	2.89427	2.3727	4.90939	3.68437	0.341412	2100	1	1.12647	low_risk
TCGA-RD-A8MW-01A	8.55969	8.9714	0.121749	3.2356	2.90493	4.15687	2.39911	4.81532	8.09084	1.51972	1153	1	2.22501	high_risk
TCGA-KB-A6F7-01A	7.56239	8.23721	0.0173946	3.26038	2.74624	3.61235	0.0855501	5.14408	5.571	2.17685	1935	0	1.60044	high_risk
TCGA-BR-8382-01A	8.13453	0	0.0924901	3.924	1.00237	4.12802	2.99319	4.57701	4.91697	0.223665	762	1	1.29748	low_risk
TCGA-BR-8060-01A	7.89972	1.42139	1.25246	3.68654	1.59965	6.45578	3.48367	5.20684	8.1023	0.248455	348	1	1.90821	high_risk
TCGA-HU-A4GF-01A	7.70504	2.21902	0.0227563	4.14493	6.31389	4.11471	0.647696	5.09421	5.75966	0.0922956	785	0	1.55426	low_risk
TCGA-R5-A7ZI-01A	7.99722	0.213006	0.0256005	2.8951	0.606201	3.4065	2.53714	4.66558	3.43072	0.0189559	2267	0	1.10238	low_risk
TCGA-BR-8588-01A	7.76756	1.28544	0.0792787	4.46563	0.713754	4.36177	3.24663	4.38872	7.03974	0.0720589	389	0	1.54373	low_risk
TCGA-CD-5801-01A	8.19633	0.437072	0.0253081	4.0533	6.56189	3.10833	3.58738	4.35866	3.26829	0.117666	401	1	1.38055	low_risk
TCGA-CD-5800-01A	8.13337	8.36405	0.0730124	4.72071	4.18209	3.90674	1.25074	4.87709	5.44358	2.84358	400	0	1.69398	high_risk
TCGA-CD-8530-01A	8.66491	1.28579	0.242701	3.15113	3.61532	5.86282	5.25854	4.23712	7.71812	0.118647	377	0	2.17607	high_risk
TCGA-VQ-A8PX-01A	7.25066	6.63402	0.00591933	4.29912	2.44004	2.56812	1.38337	4.70685	4.26867	0.173211	1964	0	1.22214	low_risk
TCGA-D7-8578-01A	8.1611	6.88489	0.138337	4.95737	5.15713	3.9841	4.25798	4.72857	7.99924	0.322979	643	0	2.10628	high_risk
TCGA-BR-6458-01A	8.53598	0.949431	0.116126	5.46716	5.12736	4.55702	4.80345	5.2842	7.77308	0.319257	588	1	1.88324	high_risk
TCGA-VQ-A8PB-01A	7.42261	0.2725	0.0399432	3.59591	0.768168	3.55421	2.30791	3.95236	5.68689	0.00993902	1043	1	1.33128	low_risk
TCGA-D7-6822-01A	8.31103	1.13089	0.059749	4.9975	7.06288	3.16737	2.09638	4.47859	4.57621	0.0660629	375	0	1.46648	low_risk
TCGA-BR-8284-01A	7.84666	3.84974	0.287334	3.94771	3.799	4.58825	3.88901	4.94188	6.27357	0.219552	245	1	1.75179	high_risk
TCGA-BR-8381-01A	7.30271	2.60114	0.471342	3.8192	1.73207	4.00571	4.99617	5.04499	6.23634	0.413041	224	0	1.57207	low_risk
TCGA-BR-4191-01A	9.1844	3.98801	0.625633	2.52934	3.11818	4.86399	5.17781	5.50609	6.55843	0.335798	558	1	2.09363	high_risk
TCGA-MX-A666-01A	7.3692	9.21974	0.0610652	4.79534	2.69355	4.20856	1.70841	4.97201	4.35402	4.72832	427	0	1.45944	low_risk
TCGA-CD-A486-01A	7.45126	5.00584	0.0328886	4.79355	3.69196	3.77059	1.71935	4.45789	7.09623	3.17997	192	1	1.74489	high_risk
TCGA-BR-8077-01A	8.24599	7.62216	0.0838908	3.40137	4.66395	4.56487	0.735475	4.56569	6.03413	1.5994	21	0	1.90727	high_risk
TCGA-MX-A663-01A	8.13412	12.3049	0.984162	4.20543	3.63519	5.36298	3.92867	4.47771	8.39911	6.22857	300	1	2.54978	high_risk
TCGA-R5-A7O7-01A	7.66528	3.85983	0.149411	2.94346	0.756478	4.20852	1.0732	2.98774	6.59022	0.295843	1389	0	1.7119	high_risk
TCGA-VQ-A8DZ-01A	7.85921	7.83052	0.0754163	5.17788	5.40481	4.34465	2.89523	4.43756	4.53632	3.93283	396	1	1.68295	high_risk
TCGA-BR-A44T-01A	7.35931	0.436227	0.722284	3.26888	0.867199	4.72956	4.83345	6.0033	6.01975	0.574499	1038	0	1.44922	low_risk
TCGA-HU-A4H6-01A	7.51106	0.679131	0.0257938	3.09665	3.50509	4.70685	2.10258	4.0818	5.22398	0.228164	644	0	1.51137	low_risk
TCGA-BR-A4CS-01A	7.87465	4.61727	0.359063	3.51239	6.48107	4.36023	1.33717	4.48008	5.72212	0.153493	45	1	1.81212	high_risk
TCGA-CG-4438-01A	8.32588	2.77504	1.36026	4.23296	6.40421	3.20048	3.21401	4.95218	5.348	0.132889	1645	0	1.73497	high_risk
TCGA-RD-A7BW-01A	8.52173	1.00385	1.99746	3.02514	4.11491	6.04632	5.58486	4.57499	7.95169	0.611487	156	1	2.30682	high_risk
TCGA-D7-8570-01A	7.8733	3.38839	0.138776	3.33398	1.95085	3.40551	4.15853	5.36747	5.96207	0.0813605	752	0	1.58573	high_risk
TCGA-CG-5720-01A	7.77696	1.54144	0.0537302	5.30354	1.81378	4.29178	0.876806	4.75121	7.28685	0.0786964	30	1	1.44155	low_risk
TCGA-D7-8579-01A	7.87498	6.56278	0.197143	4.35236	3.36583	4.26902	5.0894	4.60451	4.93282	0.206289	636	0	1.65746	high_risk
TCGA-VQ-AA69-01A	5.68579	0.316667	0.00757003	4.84995	0.792806	2.5655	5.54448	5.24727	7.1942	0.0332558	864	0	1.21286	low_risk
TCGA-IP-7968-01A	8.35928	5.60142	0.0294283	4.60085	5.25588	4.19367	4.38975	4.275	7.56015	0.595997	77	0	2.11506	high_risk
TCGA-BR-8371-01A	7.74516	0.698183	3.41028	3.13762	1.79769	5.3384	6.1018	4.38888	3.67434	0.908741	359	1	1.56886	low_risk
TCGA-KB-A93J-01A	7.82121	4.10782	0.133954	5.31283	7.19924	3.38583	5.0001	5.44802	4.43422	0.154086	1124	0	1.52185	low_risk
TCGA-D7-A4YU-01A	7.17924	0.505982	0.280123	4.02202	4.01385	3.9678	4.31493	5.40549	3.14585	0.772093	500	0	1.11842	low_risk
TCGA-BR-6705-01A	8.33532	1.03006	0.484093	4.17744	4.69596	6.14226	3.91608	4.3148	7.90853	1.03437	779	1	2.09792	high_risk
TCGA-BR-6803-01A	8.18161	1.57741	0.53265	3.60584	3.52295	5.08589	5.11819	4.74854	4.67483	0.489395	949	0	1.61885	high_risk
TCGA-D7-A6EX-01A	8.05776	0.506263	0.0208467	4.22321	5.99076	3.38549	2.13818	4.93678	5.27867	0.140315	344	0	1.50117	low_risk
TCGA-HU-A4G9-01A	5.72991	0.0395003	0.0238355	4.63941	0.2005	1.95802	0.191546	3.99226	1.80858	0.0903242	736	0	0.32002	low_risk
TCGA-BR-6564-01A	8.5975	6.99285	0.589082	4.09092	3.94027	5.75328	5.22329	4.22485	5.50127	0.42434	794	1	1.99879	high_risk
TCGA-D7-A4YX-01A	7.45041	0.180627	0.282289	4.29075	3.69733	3.24298	5.04928	4.75873	3.74372	0.0253689	1108	0	1.21483	low_risk
TCGA-CG-4441-01A	8.43089	0.97207	0.0399176	4.35064	4.25671	3.82639	3.65024	5.41767	5.91864	0.110953	426	1	1.58626	high_risk
TCGA-VQ-A8DV-01A	9.18381	13.3761	0.0639448	2.44881	5.72233	4.25898	0.564844	3.76906	5.72186	8.56316	403	1	2.51377	high_risk
TCGA-CG-5719-01A	8.73066	0.630041	0.379908	4.32235	3.85377	5.73725	4.30939	4.37939	6.71633	0.188529	31	0	1.88601	high_risk
TCGA-HU-A4GX-01A	7.50388	0.470091	0.0314188	3.05127	0.847313	2.85116	2.82017	4.88407	5.07902	0.0729203	616	0	1.2505	low_risk
TCGA-BR-8483-01A	7.38135	1.1293	0.263568	3.45596	6.15293	2.98534	2.32545	4.43956	3.90192	1.41794	164	0	1.40243	low_risk
TCGA-VQ-A8PC-01A	7.72872	0.421329	0.0832033	4.60804	5.56847	4.22136	2.10946	5.43267	5.5677	0.282326	1407	1	1.43679	low_risk
TCGA-CD-8526-01A	7.93727	2.65863	0.176551	3.89103	4.57814	4.3051	1.661	5.20603	5.79195	0.429867	381	0	1.58666	high_risk
TCGA-BR-8380-01A	7.48261	2.92906	0.872999	4.48771	4.21942	4.75362	5.9271	4.14199	7.80407	1.04431	21	1	2.05071	high_risk
TCGA-VQ-A8PQ-01A	7.54916	0.633682	0.383897	5.23818	6.03361	4.5295	3.62589	6.78938	5.92691	0.736382	476	1	1.43569	low_risk
TCGA-BR-8291-01A	8.06662	3.20779	0.174247	3.83904	3.95008	5.72174	3.78644	4.6086	8.19777	0.367122	607	1	2.09447	high_risk
TCGA-HU-A4GQ-01A	7.89159	0.353319	0.740122	3.11777	0.376407	4.10168	3.80178	3.88883	5.46174	0.0714188	3	1	1.502	low_risk
TCGA-BR-8081-01A	7.71816	0.545401	0.144321	4.51289	1.93859	4.37716	1.71853	5.09021	6.68956	0.636714	981	0	1.43153	low_risk
TCGA-HU-A4H4-01A	7.78982	0.300492	0.00769082	4.2063	2.53204	4.49107	1.78736	4.61153	4.00755	0.0503804	725	0	1.14983	low_risk
TCGA-VQ-A91K-01A	7.53442	0.709006	0.0871403	5.33596	1.30535	2.8641	2.8885	5.30433	4.33629	0.0686043	1862	0	0.949084	low_risk
TCGA-BR-8297-01A	7.65788	1.7794	0.362338	3.1928	4.59366	5.11149	5.94554	3.45374	5.60739	0.306006	225	0	1.89922	high_risk
TCGA-BR-8687-01A	7.84679	4.36214	0.245037	5.04428	4.87347	3.15557	3.81222	4.6407	5.858	0.233682	250	1	1.63571	high_risk
TCGA-BR-8683-01A	7.78933	4.21935	0.558401	5.59133	5.25931	4.58176	4.05677	4.63219	7.24909	0.27706	300	1	1.8575	high_risk
TCGA-F1-A72C-01A	7.92224	4.73181	0.120614	2.91004	7.92542	4.24011	2.77916	4.79007	5.72671	0.116021	346	0	1.97595	high_risk
TCGA-VQ-A8PM-01A	7.89385	8.45022	0.227949	3.92681	2.44557	4.39024	2.72586	4.64865	7.09124	1.81154	57	1	1.94739	high_risk
TCGA-VQ-A925-01A	7.62179	3.1366	0.0896637	3.65177	4.58401	3.54497	3.70541	4.33232	4.68835	0.29478	138	1	1.54932	low_risk
TCGA-IN-7808-01A	7.34144	0.671199	0.148222	4.25065	2.82522	3.65505	1.7223	6.44669	4.17858	0.912368	105	1	1.00456	low_risk
TCGA-HU-A4G8-01A	7.18627	0.450511	0.0236069	4.33306	1.47842	3.44518	1.70602	5.30535	4.06943	0.109987	690	0	0.933756	low_risk
TCGA-CD-A48A-01A	6.68	5.03003	0.889606	4.2176	6.06373	2.96037	3.08459	5.36225	3.14646	0.383397	378	0	1.2309	low_risk
TCGA-B7-A5TJ-01A	6.59587	1.65658	0.0354053	5.15686	4.46518	3.54109	1.52384	4.45827	5.21474	0.239907	335	0	1.19951	low_risk
TCGA-IN-8462-01A	7.72797	1.48311	0.536379	2.57164	5.12632	3.66158	3.97429	3.68591	6.72103	1.80532	572	0	2.03241	high_risk
TCGA-BR-A4J4-01A	6.54541	0.200566	0.630646	2.78901	3.64872	3.204	3.72699	4.46378	7.28865	0.041145	16	0	1.70448	high_risk
TCGA-IN-7806-01A	6.42888	4.52197	0.152395	4.67993	4.95391	3.32553	3.07343	4.92777	3.9334	0.318365	1106	0	1.19643	low_risk
TCGA-VQ-AA6F-01A	7.18681	0.317104	0.0615538	3.5858	5.58808	3.75045	3.84128	4.99587	3.4784	0.0782447	1646	0	1.25952	low_risk
TCGA-BR-A4J8-01A	6.99743	1.6584	0.435921	3.18998	5.32684	4.53034	4.07646	3.72323	4.72088	0.0940997	411	0	1.61627	high_risk
TCGA-BR-6707-01A	7.04509	1.06957	0.0107708	3.7739	0.628995	4.30142	4.78047	4.67445	4.33921	0.0119305	605	1	1.17657	low_risk
TCGA-HU-A4GC-01A	7.83074	7.59428	0.0781688	3.48057	4.55368	3.88766	2.56678	4.44953	5.16348	0.0415581	99	0	1.74672	high_risk
TCGA-BR-8682-01A	7.15912	0.86201	0.257191	5.88571	1.28347	4.30576	4.28919	4.9534	4.22244	0.176002	991	0	0.982409	low_risk
TCGA-HU-A4H0-01A	6.43715	0.220303	0.0451984	3.88844	5.92709	3.41959	5.14645	4.70333	4.61491	0.0608812	64	0	1.37063	low_risk
TCGA-BR-8677-01A	8.12169	0.665954	0.121697	3.57776	5.27958	5.93617	3.90081	4.9816	7.88706	0.42845	813	0	2.05717	high_risk
TCGA-FP-7998-01A	7.29609	0.122922	0.056628	4.22969	3.64732	4.26297	4.91691	5.28173	4.80174	0.217421	678	0	1.32651	low_risk
TCGA-D7-8574-01A	7.64592	0.640899	0.078533	4.60544	1.75168	4.6185	3.55992	5.99622	4.60632	0.504312	523	0	1.13618	low_risk
TCGA-VQ-A8P5-01A	7.9561	1.27075	0.595746	4.21889	7.717	3.42532	2.57682	5.10768	6.49606	0.615401	235	1	1.8157	high_risk
TCGA-CD-8532-01A	6.91332	3.3543	0.136039	3.47017	4.61525	3.51327	3.53979	5.76874	6.00829	0.0473275	354	1	1.55162	low_risk
TCGA-VQ-A91A-01A	8.17398	0.359471	0.107271	4.95918	2.66272	4.9807	4.07539	5.2032	8.26394	0.0604167	1200	0	1.78578	high_risk
TCGA-CG-4466-01A	6.49117	0.416231	0.263889	3.34046	4.62028	3.21133	3.18436	3.73704	5.484	0.13894	577	0	1.47685	low_risk
TCGA-BR-8369-01A	8.39083	1.07552	0.550315	3.84233	4.65931	4.26105	4.21614	3.9168	6.57362	1.00065	427	0	1.93308	high_risk
TCGA-D7-A4Z0-01A	7.58858	0.97851	0.0383842	4.57257	1.16616	4.27949	3.84487	4.46229	7.28417	0.200869	449	0	1.57686	low_risk
TCGA-CG-4444-01A	7.87275	0.860601	0.066367	3.51115	4.76542	3.7771	2.02033	4.75737	5.34128	0.229156	1431	0	1.52447	low_risk
TCGA-BR-7715-01A	7.90364	0.787313	0.0697055	3.53569	3.39379	4.26253	2.95504	3.75321	5.76955	0.0235482	1023	0	1.63085	high_risk
TCGA-BR-8590-01A	7.94955	3.04084	0.650601	4.99198	3.6234	4.42031	4.93636	4.73338	6.27223	0.223257	284	1	1.70085	high_risk
TCGA-VQ-A927-01A	7.34574	5.36868	0.00557985	4.6114	5.35595	4.74931	1.85411	4.02242	5.7335	0.124561	200	1	1.66124	high_risk
TCGA-D7-A6EV-01A	8.3657	3.86515	0.169058	5.00567	1.77942	3.07355	2.30051	4.71717	5.461	0.143408	342	0	1.39194	low_risk
TCGA-D7-A748-01A	8.84341	0.814685	0.047524	2.85891	4.23859	5.19473	3.55754	4.39676	5.9822	0.455338	132	1	1.90309	high_risk
TCGA-VQ-A91U-01A	6.72818	1.31862	0	4.1996	2.57009	3.67759	1.09217	4.60425	5.01476	0.0115157	52	1	1.13457	low_risk
TCGA-IN-8663-01A	8.12229	1.23302	0.150565	6.13093	2.22326	2.71719	5.15112	5.10819	9.97295	0.408382	103	1	1.89077	high_risk
TCGA-CG-4477-01A	8.26679	1.56791	0.282352	3.17643	2.87036	4.10132	2.68791	4.85578	7.03979	0.211491	942	0	1.79624	high_risk
TCGA-CG-4460-01A	8.21567	4.40998	0.0718792	3.93851	5.24901	3.5949	1.83575	4.83401	4.62334	0.0922651	669	1	1.54676	low_risk
TCGA-RD-A8N5-01A	8.35993	1.1105	0.15094	4.13871	4.50496	4.92044	3.56722	4.35356	8.49303	0.0791668	1747	1	2.07949	high_risk
TCGA-D7-A6EZ-01A	6.95836	0.30437	0.0189406	4.79401	2.84507	4.124	1.93331	5.10273	5.89527	0.0552658	618	1	1.22489	low_risk
TCGA-IN-A7NT-01A	8.32316	0.116658	0	4.85637	0.83792	3.53598	3.55586	4.71215	9.43127	0.835222	323	0	1.84495	high_risk
TCGA-VQ-A8PD-01A	7.63242	1.20532	0.0342037	4.2232	3.65114	4.66521	3.99904	5.45509	7.49308	0.32488	496	1	1.73379	high_risk
TCGA-VQ-A924-01A	8.02514	0.415592	0.14709	4.93278	0.605807	3.08981	2.47156	4.79445	6.02323	0.067054	1686	1	1.25903	low_risk
TCGA-IN-A6RN-01A	7.17061	3.68422	0.0410225	3.5669	2.90716	3.21313	1.37942	3.39609	5.83743	1.22797	594	0	1.56686	low_risk
TCGA-HU-A4GH-01A	8.88668	5.75119	0.311071	5.39534	7.517	2.20307	3.2805	4.39436	3.96824	0.0486832	358	0	1.62253	high_risk
TCGA-HU-A4H8-01A	7.42208	0.477267	0.297635	4.59883	1.7784	2.83535	0.974132	4.2109	3.28019	0.0534476	428	1	0.88744	low_risk
TCGA-FP-A9TM-01A	6.90569	1.12319	0.128353	5.11603	4.6017	2.89369	1.74273	5.62628	3.98407	0.44998	189	0	0.976209	low_risk
TCGA-BR-6852-01A	8.21177	2.35844	0.111418	4.84888	1.61387	3.64703	3.22697	5.94645	6.90582	0.139705	1367	0	1.4924	low_risk
TCGA-VQ-A8DU-01A	8.59996	5.08878	0.529397	2.92483	1.94958	3.73643	2.08487	3.84243	4.28923	1.55045	166	1	1.62988	high_risk
TCGA-CG-4443-01A	8.41531	2.836	0.0832985	4.17653	0.243535	4.3122	0.973285	5.51179	3.44471	1.0189	912	0	1.03376	low_risk
TCGA-BR-4257-01A	9.03599	0.0449037	0.00682697	3.60724	1.52317	3.99613	3.64386	4.85197	6.57632	0.00756313	294	1	1.68511	high_risk
TCGA-D7-6815-01A	7.87037	3.39569	0.218774	4.85376	5.94934	3.03815	4.14705	5.23919	4.53351	0.356616	486	0	1.47131	low_risk
TCGA-BR-A4J9-01A	7.78426	0.0900294	0.590339	2.8564	3.97832	5.45847	5.84344	3.24515	5.26001	0.577693	14	0	1.85139	high_risk
TCGA-BR-7723-01A	9.01546	11.4322	0.0353103	3.92326	2.09385	3.52687	1.23774	5.03128	6.6679	8.67638	874	1	2.14087	high_risk
TCGA-RD-A8NB-01A	8.27087	0.440584	0.140518	4.56675	1.7109	4.56136	3.86303	4.82479	5.76117	0.196292	513	1	1.45515	low_risk
TCGA-D7-6520-01A	8.35227	5.61536	0.0337724	4.61163	5.92827	4.01157	5.64356	5.42739	5.0782	0.445934	573	0	1.77114	high_risk
TCGA-BR-6452-01A	9.06583	0.6977	0.134554	4.80299	2.02694	3.3319	1.99955	5.45408	6.02027	0.0211545	1055	0	1.42321	low_risk
TCGA-IN-A6RR-01A	8.14046	2.47281	0.207073	3.45754	4.85364	3.8751	2.6137	4.13885	6.06491	0.246808	205	1	1.79595	high_risk
TCGA-VQ-A928-01A	8.9234	1.61805	0.109175	3.90388	2.74674	4.22638	3.76386	4.26038	6.8104	3.30019	174	1	1.92978	high_risk
TCGA-BR-A4J7-01A	8.46708	0.616972	1.14093	4.13436	3.09761	5.40677	5.28977	4.15381	2.93453	0.141084	989	0	1.39569	low_risk
TCGA-BR-8059-01A	7.85551	0.939348	0.273693	3.80562	4.3546	4.94736	4.15802	4.1247	6.8299	0.109581	439	1	1.85714	high_risk
TCGA-VQ-A8DT-01A	6.92503	4.02787	0.236767	4.36848	3.81048	3.14584	2.66455	4.18589	4.06126	0.0890151	1484	0	1.25571	low_risk
TCGA-VQ-A8P8-01A	8.04811	0.735273	0.125208	4.12787	3.73118	4.44168	3.7365	4.54588	5.12435	0.553038	942	0	1.51835	low_risk
TCGA-VQ-A91D-01A	8.91454	0.219424	0.772058	5.33632	1.95796	3.10471	3.26126	4.8396	8.5465	0.108399	356	1	1.79835	high_risk
TCGA-BR-7901-01A	8.57766	2.48121	0.459186	3.68112	4.69784	4.46135	4.98231	4.92738	7.83756	0.107103	105	1	2.12927	high_risk
TCGA-CG-4306-01A	9.25951	0.832296	0.108452	4.21214	2.61584	4.48006	1.96606	4.61689	6.53648	0.106883	1	1	1.70686	high_risk
TCGA-BR-6565-01A	7.93026	1.35313	0.0346346	4.19506	3.83329	3.61971	3.60902	5.34937	5.63334	1.12028	279	1	1.50996	low_risk
TCGA-BR-7704-01A	7.88037	3.45954	0.00752305	4.75534	2.29769	4.22905	3.62608	5.79814	6.71277	0.057352	1072	0	1.54624	low_risk
TCGA-CG-4436-01A	6.89667	0.100435	0.946113	3.88743	1.46685	3.22254	3.63182	4.30259	5.59777	0.011483	243	0	1.3184	low_risk
TCGA-HU-A4G2-01A	8.2227	1.14324	0.0611675	2.597	4.0281	6.02656	1.89948	3.5833	5.43861	0.0468327	739	0	1.78718	high_risk
TCGA-VQ-A94T-01A	8.06331	0.988453	0.136945	5.39077	4.01968	3.63264	2.86052	4.18291	4.97794	0.0485757	342	1	1.35819	low_risk
TCGA-VQ-A8PU-01A	8.55979	0.510204	0.0540733	4.53732	6.25937	3.00364	2.18778	4.80821	3.92815	0.0500037	832	1	1.36253	low_risk
TCGA-VQ-A8PJ-01A	8.21251	7.24325	0.337109	4.02957	6.39635	3.76324	6.05019	4.23247	5.27212	3.10418	82	1	2.08288	high_risk
TCGA-IN-A6RI-01A	8.19502	7.99037	1.32544	4.77592	1.63079	3.72153	1.2036	3.68291	3.82848	0.672105	559	0	1.41252	low_risk
TCGA-IN-A7NU-01A	7.64364	0.938607	0.172431	4.31692	2.76416	3.91336	3.12738	3.93101	7.44161	0.826801	356	0	1.73056	high_risk
TCGA-CD-8534-01A	6.95098	2.28908	0.0846899	3.08942	3.67417	4.06277	2.8464	4.07233	2.60635	0.0935553	367	0	1.15719	low_risk
TCGA-VQ-AA68-01A	7.70594	0.422751	0.0280711	4.90995	5.85152	2.28029	6.18241	4.99649	7.20657	0.0249122	1328	0	1.76627	high_risk
TCGA-FP-8631-01A	8.12087	3.28312	0.665281	4.98144	1.57179	4.07915	3.86798	4.0442	6.82975	0.564009	17	0	1.69975	high_risk
TCGA-D7-A6EY-01A	8.68115	0.289392	0.0703763	4.06349	1.61455	3.62496	2.99108	5.46781	4.40676	0.612902	348	1	1.25104	low_risk
TCGA-D7-6526-01A	7.47539	3.72796	0.0347009	4.92806	7.65745	2.75445	1.6727	4.90536	6.12609	7.34417	523	0	1.80507	high_risk
TCGA-BR-8364-01A	7.80418	3.52057	1.11775	3.79936	4.34891	5.25913	5.80476	4.6968	8.81472	0.395614	675	0	2.28505	high_risk
TCGA-BR-6563-01A	8.29788	1.4703	0.207521	3.8112	3.14029	5.08104	2.94528	5.09673	5.18789	0.484144	1190	0	1.53082	low_risk
TCGA-BR-8676-01A	6.35035	0.0645586	0.0771492	2.56811	0.0642234	3.77981	3.73977	4.44305	4.74867	0.021789	229	0	1.15598	low_risk
TCGA-CG-5721-01A	8.35306	0.312726	0.562335	4.68845	1.67128	3.41804	2.00394	5.86976	5.42143	0.340973	183	0	1.23399	low_risk
TCGA-HF-7133-01A	8.01405	2.29154	0.0924392	3.94439	5.22879	3.71091	3.0128	4.99341	4.20604	0.867825	1918	0	1.45573	low_risk
TCGA-CD-8528-01A	6.98644	0.996081	0.0213693	4.5933	2.51492	2.57542	3.37318	4.27498	4.74468	0.12193	375	0	1.16258	low_risk
TCGA-HU-8244-01A	5.12888	1.18067	0.051308	4.24542	3.14643	2.21892	2.22816	3.95978	1.98138	0.144451	742	0	0.597374	low_risk
TCGA-CD-5813-01A	7.9028	0.821218	0.0364253	4.07425	3.2711	5.74489	2.00235	5.44741	6.65469	0.173131	377	1	1.58688	high_risk
TCGA-BR-8484-01A	7.65146	6.64287	0.24908	4.72986	5.44115	3.75023	3.4253	5.21786	5.96238	0.345993	766	1	1.72419	high_risk
TCGA-BR-6457-01A	8.33371	3.03753	0.322554	4.14675	1.5411	5.49453	5.03882	4.74864	6.87138	0.295314	416	0	1.82259	high_risk
TCGA-FP-7916-01A	7.02077	2.03365	0.24993	3.94862	2.50291	4.15388	5.15643	4.88825	4.32881	0.216564	428	1	1.29782	low_risk
TCGA-BR-4187-01A	8.75328	3.60639	0.498967	3.1293	2.4255	6.18053	4.12925	4.37622	6.25008	0.223714	141	1	1.96931	high_risk
TCGA-KB-A93H-01A	7.47208	3.34235	0.0305949	4.19354	5.34054	2.88343	0.900645	4.52834	3.75747	0.10568	1145	0	1.24311	low_risk
TCGA-BR-8592-01A	7.62282	4.66858	0.939661	3.93448	1.10558	4.97799	5.97689	4.48372	6.07526	0.964732	191	1	1.75979	high_risk
TCGA-BR-7851-01A	7.77695	0.852354	0.0846401	4.98892	1.36608	3.77532	2.44184	5.04072	6.38756	0.239112	574	1	1.33314	low_risk
TCGA-SW-A7EA-01A	8.55253	0.276781	0.0524432	3.72025	0.520806	3.07208	3.12842	4.45504	4.54298	0.113759	579	0	1.27381	low_risk
TCGA-CD-5803-01A	8.7734	1.93371	0.121081	4.30299	4.57588	5.57018	3.57894	5.9899	8.07839	0.122912	341	1	1.99303	high_risk
TCGA-D7-6525-01A	8.5242	0.314616	0.136503	4.96402	4.85034	3.43955	5.9542	5.32557	9.49009	0.112404	406	1	2.12808	high_risk
TCGA-RD-A8N9-01A	8.23442	0.989259	0.368935	3.15959	2.26872	5.3098	3.88936	4.26278	5.32062	0.207183	1083	0	1.64679	high_risk
TCGA-BR-4279-01A	8.92512	1.02775	0.65581	2.45417	2.25809	6.28479	3.74539	3.64941	7.649	0.684118	291	1	2.20983	high_risk
TCGA-BR-8080-01A	7.64855	0.438322	0.273373	4.10853	3.25668	5.37753	4.70908	4.55401	7.0741	0.351013	292	1	1.77384	high_risk
TCGA-BR-A4PF-01A	7.48786	0.978152	0	5.44242	3.80121	2.93307	0.98116	4.6611	3.93348	0.290447	35	0	0.993373	low_risk
TCGA-HU-A4G3-01A	7.57746	4.68562	0.0612982	4.74297	2.59352	3.74023	2.94623	3.77135	3.87663	0.300377	170	0	1.29065	low_risk
TCGA-CD-8531-01A	8.28238	0.496524	0.0293406	4.15479	2.24457	3.98698	1.67667	8.87114	5.90146	0.0484458	383	0	1.13445	low_risk
TCGA-R5-A7ZF-01A	6.27412	0.189839	0.0596339	3.99665	7.15343	3.76408	4.37241	3.95418	6.83769	0	259	1	1.74044	high_risk
TCGA-CD-A487-01A	8.0334	0.415157	0.124397	3.61747	0.556774	4.21798	4.51274	3.92331	3.96503	0.0702435	374	0	1.28385	low_risk
TCGA-BR-8384-01A	7.91254	0.890986	0.930092	3.75498	3.01923	5.56602	6.31385	4.15799	6.94594	0.882423	113	0	1.96661	high_risk
TCGA-VQ-A922-01A	7.60892	2.3099	0.197877	4.59628	6.83783	4.48848	2.63516	4.88271	7.0314	0.592884	275	1	1.83317	high_risk
TCGA-B7-A5TI-01A	7.56002	2.02339	0.0926065	5.16949	3.377	4.61425	3.81289	4.71934	7.15129	0.0520419	595	0	1.64231	high_risk
TCGA-BR-8368-01A	7.13728	1.1085	0.216498	3.8044	1.08018	3.52247	0.50404	5.0688	5.02927	0.129585	131	0	1.08678	low_risk
TCGA-VQ-A91N-01A	8.06254	3.07883	0.121726	5.86178	6.99405	3.4391	2.49986	4.07005	4.2265	0.134291	570	1	1.42679	low_risk
TCGA-VQ-AA6J-01A	8.06668	1.43439	0	4.81521	5.31697	3.73981	2.24096	5.49416	5.43797	0.545125	838	0	1.44732	low_risk
TCGA-CG-5724-01A	8.6354	0.594775	0.298263	4.50523	2.12091	3.56333	2.29094	5.3617	6.92989	0.203494	366	1	1.56146	low_risk
TCGA-VQ-A94O-01A	7.98217	10.2036	0.04259	4.2475	2.19806	3.56229	1.20893	5.14849	6.06821	6.87292	640	1	1.81793	high_risk
TCGA-BR-8591-01A	8.17435	0.966687	0.107996	4.80414	1.55145	4.15399	2.33208	4.83618	6.52961	0.0323363	856	0	1.45132	low_risk
TCGA-VQ-AA64-01A	8.99809	3.78033	0.105886	5.99393	3.89914	4.4793	4.12868	5.37344	7.62654	1.66393	560	1	1.89095	high_risk
TCGA-FP-8099-01A	6.99554	1.0214	0.0647982	3.97766	4.11932	2.86386	3.37721	5.12645	4.70111	0.0524465	519	0	1.25044	low_risk
TCGA-F1-A448-01A	7.71917	0.471383	0.367259	4.3601	1.29152	5.03309	2.73186	4.58737	8.16154	0.137428	647	0	1.707	high_risk
TCGA-VQ-A91V-01A	8.39989	3.74817	0.0436481	4.52843	5.65705	2.77253	1.25483	3.51601	4.36479	0.145831	1297	0	1.52362	low_risk
TCGA-RD-A8N0-01A	7.09768	0.580452	0.249952	3.08566	2.4969	4.37872	2.83336	5.14711	5.08042	0.557428	1236	0	1.34475	low_risk
TCGA-CD-8525-01A	7.76755	5.75455	0	2.41381	1.98901	4.05318	3.38487	4.96106	4.16131	0.116537	383	0	1.50594	low_risk
TCGA-FP-A4BF-01A	8.19936	1.35634	0.13	3.8554	3.08187	4.53499	2.84045	5.07898	7.19692	0.18969	168	1	1.74829	high_risk
TCGA-FP-A8CX-01A	7.47876	9.58129	0.0780916	5.93229	4.58111	3.08401	2.28378	4.39345	6.09367	0.32808	7	0	1.63933	high_risk
TCGA-RD-A7BS-01A	8.48133	0.557795	1.10884	3.39397	4.70875	4.76653	3.51426	3.92616	7.55352	1.98879	336	1	2.14181	high_risk
TCGA-BR-7716-01A	8.53506	7.37012	0.0272766	4.36115	2.50765	3.11455	3.33137	5.56703	6.06507	3.53453	1210	0	1.76175	high_risk
TCGA-BR-8366-01A	7.52905	0.315492	0.455038	3.75045	2.13525	4.64547	4.05373	5.00523	6.9868	0.690736	29	0	1.6486	high_risk
TCGA-VQ-AA6G-01A	8.67525	3.50597	0.0476923	5.54359	7.25396	3.36361	2.69643	4.17214	7.20149	0.285471	792	1	1.96107	high_risk
TCGA-CG-4465-01A	8.33773	0.799307	0.0316964	4.5096	1.32655	3.81036	1.80132	4.71261	4.94145	0.0211514	274	1	1.23753	low_risk
TCGA-HU-A4H5-01A	8.07237	2.82419	0.00481442	4.81335	2.5116	4.19221	2.61487	5.11613	4.78262	0.462382	724	0	1.30986	low_risk
TCGA-CG-4437-01A	7.55266	0.887382	0.0673825	4.56405	1.55788	3.89856	3.11928	5.22263	6.30127	0.0905247	245	0	1.35908	low_risk
TCGA-F1-6875-01A	7.8244	0.237608	0.129635	5.2195	4.20062	2.99427	0.317647	3.87525	7.2408	0.0834277	2197	1	1.53466	low_risk
TCGA-HF-A5NB-01A	7.34918	0.826977	1.53946	5.07456	0.728053	2.43938	0.550005	4.72825	4.78675	0.229833	928	0	0.986635	low_risk
TCGA-BR-8365-01A	7.88968	1.00255	2.29972	3.69577	4.75082	5.77883	6.28811	4.17329	6.76977	0.507944	533	1	2.10061	high_risk
TCGA-CD-8527-01A	7.84567	7.32539	0.105404	3.8396	5.51384	3.63466	2.64953	4.7713	3.84696	0.268706	218	1	1.55751	low_risk
TCGA-D7-A6F0-01A	7.88687	10.1168	0.0642153	4.43393	3.52244	3.53965	1.52654	5.16591	3.81898	8.06081	678	0	1.59195	high_risk
TCGA-BR-7957-01A	7.92311	1.41816	0.333119	4.04899	3.78056	5.36154	4.08554	4.43373	7.36927	0.439474	276	1	1.90009	high_risk
TCGA-IN-AB1X-01A	7.56908	0.608555	0.052823	4.70815	2.13779	3.44617	2.3908	5.19276	6.60614	0.732219	411	0	1.38277	low_risk
TCGA-BR-8678-01A	7.95554	0.193063	0.0532452	4.45844	0.670004	3.83948	1.67121	4.6899	6.07424	0.5963	754	0	1.3065	low_risk
TCGA-D7-6528-01A	7.30399	0.862889	0.161059	4.88924	5.53592	2.85554	1.85345	4.62247	6.17463	0.0446184	463	0	1.45268	low_risk
TCGA-HU-8238-01A	6.77753	5.35505	0.132275	3.58711	4.90771	3.51611	3.25934	4.06537	5.81183	0.0967912	46	0	1.68989	high_risk
TCGA-BR-8367-01A	7.32156	4.8393	0.336961	4.74237	3.25446	4.17241	4.90456	4.55233	5.76054	0.265786	801	1	1.60528	high_risk
TCGA-BR-7196-01A	8.02799	0.552126	1.46859	4.34207	1.10444	5.33659	4.47722	4.80028	7.94217	0.194968	666	0	1.82735	high_risk
TCGA-FP-7829-01A	7.7695	0.948262	0.112024	5.12782	1.64684	3.65359	2.43202	5.67441	4.73548	0.286427	594	0	1.06529	low_risk
TCGA-B7-A5TN-01A	8.39215	0.976551	0.0665228	4.08503	3.11958	4.43471	4.56824	4.74377	7.57076	0.230159	287	0	1.88056	high_risk
TCGA-VQ-A8E3-01A	7.03105	1.15811	0.770623	3.56561	2.20752	3.52672	3.73287	5.30469	6.28646	0.803708	661	1	1.48461	low_risk
TCGA-CG-5725-01A	7.80617	0.569423	0.0148872	3.31659	1.61169	3.54028	0.778455	4.07221	5.65954	3.47811	457	1	1.46488	low_risk
TCGA-CG-4305-01A	8.72454	2.29601	0.136906	4.08135	1.79909	3.87183	1.60499	5.09242	6.70396	0.217302	485	0	1.61326	high_risk
TCGA-BR-6455-01A	7.07272	1.52283	0.341731	4.35762	1.93927	3.59636	6.80873	5.21456	6.92353	0.18634	422	1	1.6001	high_risk
TCGA-BR-6802-01A	8.81113	0.437864	0.0656444	4.85117	1.57726	3.77241	3.78551	5.38506	6.60583	0.189055	940	0	1.52827	low_risk
TCGA-BR-6709-01A	8.94986	0.387098	0.018909	3.79039	1.20365	5.59758	3.96609	5.0377	11.5576	0.0415775	370	1	2.38322	high_risk
TCGA-B7-A5TK-01A	8.84275	6.186	0.390537	3.02705	1.82164	4.97249	5.32655	4.82133	6.4836	1.92881	288	0	2.08265	high_risk
TCGA-CD-A4MH-01A	7.83664	1.53648	0.0174773	2.93495	0.622703	2.74305	1.86188	3.86674	3.6008	0.354133	371	0	1.1604	low_risk
TCGA-BR-6710-01A	6.74186	4.50309	0.434657	3.63989	2.69946	3.64996	3.09227	3.83905	5.32287	1.88352	273	0	1.53913	low_risk
TCGA-CD-A4MG-01A	7.67847	0.849832	0.0965515	4.13393	0.390923	4.5334	1.65849	4.61225	5.73283	0.133177	200	1	1.28214	low_risk
TCGA-D7-6522-01A	8.38579	3.43137	0.0910685	4.55711	2.33552	5.41091	1.33257	6.41826	5.86896	0.353555	566	0	1.42617	low_risk
TCGA-BR-4201-01A	9.52122	0.539888	0.526422	3.23141	5.78686	5.06525	3.1938	4.50368	7.75398	0.487941	940	1	2.26199	high_risk
TCGA-FP-8209-01A	7.83946	0.905592	0.77578	4.54576	3.01935	5.19764	5.89977	5.56797	6.87895	0.677819	1811	1	1.73243	high_risk
TCGA-FP-8210-01A	8.02658	2.27082	0.475845	3.8511	4.669	5.439	5.27226	5.61645	5.38702	0.561438	153	1	1.71205	high_risk
TCGA-HU-8604-01A	7.45443	0.463329	0.0404169	3.94784	1.48965	4.23627	1.67671	5.27322	7.88393	0.0180545	694	0	1.5478	low_risk
TCGA-CG-4301-01A	8.98966	1.67067	0.339614	4.10065	5.06031	4.71298	4.67635	4.20821	6.4954	1.16105	92	0	2.01986	high_risk
TCGA-RD-A8N1-01A	7.83977	1.23889	0.0754694	4.84093	2.74036	3.62394	3.30693	5.33485	6.97395	0.236988	3519	0	1.5285	low_risk
TCGA-BR-A44U-01A	7.08227	0.266025	0	3.71997	4.37612	3.69782	1.67085	3.42081	4.63185	0.0214265	422	1	1.34355	low_risk
TCGA-CG-4469-01A	7.71075	0.934019	0.0516263	3.47547	6.3929	4.02252	0.326611	4.79127	5.06689	0.0288318	215	1	1.49156	low_risk
TCGA-VQ-A8PH-01A	7.38764	4.89416	0.0165952	3.24996	1.77342	3.05456	0.58689	4.15492	3.98406	2.27171	389	1	1.28052	low_risk
TCGA-D7-8576-01A	8.41969	6.52269	0.130218	4.47058	5.97773	4.09818	4.81917	4.88257	4.98918	0.0865818	446	1	1.8167	high_risk
TCGA-VQ-AA6K-01A	8.11205	0.404953	0.117805	5.24906	7.07212	4.00713	4.12386	4.79342	8.33855	0.413844	378	1	2.00612	high_risk
TCGA-HU-8602-01A	8.25377	0.140983	0.0293274	4.54195	1.36318	3.3305	0.844477	5.6744	8.62221	0.0798269	679	0	1.58098	low_risk
TCGA-BR-8485-01A	7.93259	9.2837	0.0103845	4.59715	2.14701	4.07805	3.52505	4.75818	7.18995	3.0984	280	0	1.94868	high_risk
TCGA-HU-A4GJ-01A	7.04488	0.997408	0.0496153	3.97267	2.63819	3.83305	2.0496	6.39568	4.76479	1.57915	650	0	1.10836	low_risk
TCGA-BR-8686-01A	7.26972	1.91475	1.14734	4.21731	4.50103	4.92264	3.93562	4.48458	6.7663	0.418573	635	1	1.78893	high_risk
TCGA-BR-8589-01A	7.27719	0.7497	0.205846	4.05603	1.89193	3.41484	5.00322	5.46601	4.00908	0.101425	825	0	1.12412	low_risk
TCGA-RD-A8N6-01A	7.83559	7.72238	0.497018	4.73957	4.89193	4.0917	4.16549	4.76883	5.47592	4.1938	272	1	1.86203	high_risk
TCGA-D7-6524-01A	8.9441	1.24484	0.0644347	4.5327	3.22707	5.82516	4.05529	4.94959	7.59239	0.057264	543	0	1.93161	high_risk
TCGA-CG-5722-01A	7.00485	1.70817	0.20314	4.067	1.8337	4.83977	1.48609	5.3475	5.94573	0.339462	30	0	1.2994	low_risk
TCGA-VQ-A8PE-01A	7.96088	10.9214	0	3.84004	2.83356	3.35623	2.64839	4.91768	7.07241	5.13791	675	1	2.0716	high_risk
TCGA-CD-8535-01A	7.58186	0.791285	0.0832163	4.0512	4.33397	3.08614	2.45615	4.09496	5.74793	0.165392	390	0	1.50983	low_risk
TCGA-VQ-A91X-01A	6.16836	0.172709	0.0272683	3.52098	2.55775	1.72246	1.89084	3.47548	2.10567	0.0655942	289	1	0.746493	low_risk
TCGA-BR-A4J5-01A	8.5395	0.671748	0.228177	3.82101	1.89271	5.61842	4.54986	3.92585	5.59323	0.149969	862	0	1.68362	high_risk
TCGA-CD-5798-01A	9.42853	1.24539	0.34013	4.27675	1.72598	5.12243	4.56348	4.47657	6.54836	0.0780466	408	0	1.83677	high_risk
TCGA-ZQ-A9CR-01A	8.68536	2.78181	0.0116775	3.3333	4.9517	5.54612	3.54441	3.69913	9.74522	0.222318	24	1	2.50623	high_risk
TCGA-D7-6527-01A	8.09013	6.80685	0.0715432	3.82745	1.36243	3.94119	3.08073	4.20097	3.92334	0.0790697	312	1	1.42336	low_risk
TCGA-BR-8289-01A	8.03264	1.07627	0.059905	3.62104	6.02312	3.95315	5.59003	4.00591	5.2497	0.157878	81	1	1.79963	high_risk
TCGA-BR-6801-01A	6.88084	0.168374	0.0318015	4.66729	1.24143	3.4752	2.72207	5.24771	4.3416	0.146684	1223	0	0.928367	low_risk
TCGA-CG-5734-01A	7.2361	3.89512	0.0168728	3.97508	3.56569	3.98034	0.948415	4.40641	6.66141	0.0462671	243	1	1.59738	high_risk
TCGA-R5-A805-01A	7.41345	0.62333	0.0759515	3.1173	4.32438	4.1944	3.01922	4.30939	6.18866	0.172856	281	1	1.67487	high_risk
TCGA-3M-AB46-01A	7.20479	1.05866	0.012965	2.77604	2.64491	3.69871	2.14035	3.60247	4.69523	0.422347	1765	0	1.40359	low_risk
TCGA-BR-4253-01A	8.71121	1.28639	0.0280455	3.63831	2.82191	4.01523	4.63314	5.29273	5.88322	0.0387033	124	1	1.66848	high_risk
TCGA-BR-8058-01A	7.68482	1.76627	0.103942	3.73727	5.12203	4.10936	4.20667	5.27313	6.13536	0.358887	1133	0	1.70436	high_risk
TCGA-VQ-A8P3-01A	9.0759	0.561259	0.0623562	3.55793	3.66825	4.54707	2.06903	3.72666	4.03881	0.05332	1132	0	1.52113	low_risk
TCGA-HU-A4H3-01A	7.52265	3.55839	0.0872367	2.84118	0.692195	2.70895	1.88182	4.09727	6.03305	0.00497395	882	0	1.507	low_risk
TCGA-BR-4267-01A	9.4001	0.977641	0.150311	4.28782	5.30998	3.07103	5.97102	4.60441	6.12229	0.152916	188	1	1.92889	high_risk
TCGA-VQ-A8E2-01A	8.24283	9.36708	0.534861	4.45304	5.55092	5.06019	2.99466	4.49341	7.98705	3.79329	1319	0	2.36477	high_risk
TCGA-MX-A5UG-01A	8.03426	0.520327	0.248303	4.63285	4.96383	5.21534	5.21489	5.77323	7.96557	0.699854	113	1	1.9217	high_risk
TCGA-RD-A8N4-01A	7.21483	0.561064	0.549509	3.02326	1.00514	4.88345	5.30383	3.10233	5.31778	0.717307	2171	0	1.59988	high_risk
TCGA-IN-A6RJ-01A	6.67813	0.277172	0.0227445	3.69891	1.0746	2.91003	2.77186	3.32011	2.58769	0.636596	379	0	0.883009	low_risk
TCGA-CG-5723-01A	9.03629	0.113231	0.0435202	3.26788	3.27286	4.52221	2.44546	5.01919	5.83615	0.00975895	2496	0	1.67079	high_risk
TCGA-VQ-AA6D-01A	8.53359	4.30228	0.10863	4.32382	4.69796	2.80923	1.26652	5.7019	4.7696	4.85694	521	0	1.53896	low_risk
TCGA-F1-6874-01A	7.67685	1.14262	0.291016	6.02157	4.72235	4.35214	2.12762	5.32135	9.13531	0.239678	440	0	1.78304	high_risk
TCGA-VQ-A8PF-01A	7.26196	2.41335	0.0637779	4.37452	3.53363	4.25079	4.16469	5.32749	7.92285	0.119704	76	1	1.7633	high_risk
TCGA-BR-8361-01A	6.29397	0.359039	0.281947	5.27559	0.960083	3.14256	4.87101	5.01868	5.92711	0.0244382	946	0	1.10751	low_risk
TCGA-BR-8690-01A	7.68719	5.65328	0.533702	2.49445	4.50444	3.15065	3.30778	4.25935	4.48721	0.179226	325	0	1.70688	high_risk
TCGA-HJ-7597-01A	8.95825	0.951931	0.421374	4.24851	2.19914	2.67705	3.23265	4.69171	7.02777	0.817028	805	1	1.73052	high_risk
TCGA-RD-A7BT-01A	7.80726	1.46827	0.0544768	3.74274	3.74406	3.33998	0.656702	4.15668	5.66328	0.073298	262	1	1.47202	low_risk
TCGA-MX-A5UJ-01A	8.02515	5.98142	0.0966249	4.58346	2.21563	5.04028	2.86107	4.18483	5.79879	0.211082	600	0	1.65308	high_risk
TCGA-VQ-A91Q-01A	8.30195	0.47913	0.156086	6.12079	6.60254	5.47423	6.54956	4.65382	8.3436	2.20087	633	1	2.12984	high_risk
TCGA-D7-5578-01A	7.36023	2.73642	0.0814256	5.12262	1.99332	4.7658	3.01576	5.10665	4.89507	0.159607	385	0	1.21144	low_risk
TCGA-SW-A7EB-01A	6.97558	11.9042	0.0531755	2.96561	2.24299	3.8533	1.27251	4.56358	5.13068	5.8294	176	0	1.77341	high_risk
TCGA-HU-A4GU-01A	6.71982	0.337371	0	4.73016	2.32807	2.54446	0.666749	5.26867	4.70141	0.0563327	200	0	0.894431	low_risk
TCGA-D7-6521-01A	7.92771	2.80713	0.08912	3.99223	5.53663	4.03053	4.33122	5.13406	6.43092	0.133681	564	0	1.81258	high_risk
TCGA-IN-AB1V-01A	7.39268	0.865333	0.322734	4.58847	3.6931	3.09738	3.59591	4.58611	2.24911	4.2984	479	0	1.0505	low_risk
TCGA-HF-7134-01A	6.90857	0.60322	0.0551156	4.62995	2.57769	4.27494	3.5656	4.79958	7.41882	0.00776109	1588	0	1.53017	low_risk
TCGA-CD-A48C-01A	8.88705	1.66452	0.036301	2.91083	4.27815	3.79464	4.97817	3.8094	6.98869	0.062015	353	1	2.11223	high_risk
TCGA-HU-8610-01A	8.37142	0.81206	0.0154956	4.30944	5.27692	4.79204	4.95052	5.24885	7.51538	0.0425256	23	0	1.94445	high_risk
TCGA-BR-8373-01A	7.70278	7.15407	0.191608	5.68158	3.50223	3.65343	3.89327	5.06556	6.80178	3.82937	450	0	1.77554	high_risk
TCGA-EQ-8122-01A	7.92631	2.76906	0.36582	4.11037	5.64521	4.4359	3.6085	4.10468	7.97619	0.425095	243	1	2.09407	high_risk
TCGA-B7-5818-01A	7.74116	0.0672051	0.0306377	3.98155	0.36131	3.25997	3.88679	5.38418	5.73377	0.11007	356	0	1.26549	low_risk
TCGA-D7-A6F2-01A	6.34924	2.01708	0.146576	5.41387	3.97472	3.04269	3.83019	5.53916	4.60502	0.156286	476	0	1.05001	low_risk
TCGA-RD-A7C1-01A	8.04327	2.18056	0.969923	2.62515	2.93362	4.32138	2.99059	4.09713	5.63498	0.89717	507	1	1.77472	high_risk
TCGA-CD-5799-01A	8.39921	5.58783	0.0134306	4.72236	4.02598	3.97959	1.71333	4.65275	7.37709	0.00745677	396	0	1.8591	high_risk
TCGA-VQ-A91S-01A	7.05328	1.46702	0.0774537	3.63998	1.19659	3.51034	3.43	4.56205	6.90732	0.0576162	1000	0	1.51175	low_risk
TCGA-HU-A4GY-01A	7.87385	1.18479	0.272383	4.02314	2.09451	4.77149	1.36533	5.68187	4.96462	0.358692	8	0	1.24639	low_risk
TCGA-HU-8608-01A	7.78617	0.564663	0.0237327	4.25444	3.51681	4.12129	5.38217	5.49617	6.00668	0.0262753	641	0	1.54764	low_risk
TCGA-CD-A489-01A	8.68006	0.413657	0.44608	3.65617	0.481665	4.88576	4.75999	4.40844	6.09458	0.208622	344	1	1.66043	high_risk
TCGA-BR-6566-01A	7.95606	0.484915	0.0107691	4.52349	2.13672	3.51158	1.99843	4.88299	4.84287	0.00597664	997	0	1.19353	low_risk
TCGA-BR-A4J6-01A	7.77306	0.261987	0.12743	3.09362	0.455159	3.77068	2.64014	3.9332	3.82496	0.0884182	20	0	1.17931	low_risk
TCGA-BR-8286-01A	8.85598	1.39172	0.456666	3.87813	5.15174	4.70561	4.67462	4.19165	4.78602	0.224172	895	0	1.77207	high_risk
TCGA-CD-8529-01A	8.45464	5.17809	0.0981107	5.59003	5.60557	4.40971	3.82473	5.61198	7.40194	0.180177	374	0	1.89976	high_risk
GC, gastric cancer; PLT, platelets; OS, overall survival.

## Sheet: Sheet 4
Sheet 4 Multivariate Cox regression analysis
Characteristics	HR	CI95	P Value	Logtest
risk_score	3.723	2.24-6.18	0	1.30872e-10
age	1.033	1.01-1.05	0	1.30872e-10
gendermale	1.187	0.81-1.73	0.374	1.30872e-10
histologic.gradeG2	2.87	0.39-20.94	0.298	1.30872e-10
histologic.gradeG3	3.429	0.47-24.76	0.222	1.30872e-10
tumor.stage	1.511	1.2-1.9	0	1.30872e-10
HR, hazard ratio; CI, confidence interval.

## Sheet: Sheet 5
Sheet 5 Differentially expressed genes between high-risk and low-risk groups
gene	baseMean	log2FoldChange	lfcSE	stat	P value	Padj	group
COL3A1	148319	1.10714	0.124306	8.90659	5.26259e-19	8.58746e-17	up
FLNA	142380	1.36188	0.154781	8.79875	1.38351e-18	2.01874e-16	up
MYH11	137044	1.89119	0.257556	7.34283	2.09128e-13	9.90128e-12	up
FN1	105684	1.28301	0.13406	9.57046	1.06436e-21	3.25033e-19	up
DES	67497.4	1.89616	0.289072	6.55947	5.40008e-11	1.59993e-09	up
ACTG2	59348.3	2.20581	0.256001	8.61641	6.90881e-18	8.66194e-16	up
COL6A3	50935.1	1.01268	0.111989	9.04262	1.52958e-19	2.81871e-17	up
CALD1	43585.5	1.2568	0.145602	8.63176	6.04151e-18	7.71023e-16	up
SERPINA1	40030.8	1.09963	0.184084	5.97353	2.32173e-09	4.91878e-08	up
MYL9	38417.1	1.52852	0.181467	8.42316	3.66469e-17	3.90714e-15	up
IGFBP4	32314.1	1.00864	0.122318	8.2461	1.6365e-16	1.49499e-14	up
TAGLN	31033.8	1.52847	0.18054	8.46612	2.53709e-17	2.78839e-15	up
THBS1	29575.9	1.46684	0.116373	12.6046	1.9926e-36	1.217e-32	up
ACTA2	28798.9	1.36127	0.155761	8.73944	2.34259e-18	3.25171e-16	up
MYLK	27129.1	1.66978	0.1904	8.76986	1.7889e-18	2.55789e-16	up
CSRP1	27059.5	1.06188	0.137706	7.71124	1.24603e-14	7.66498e-13	up
TNS1	26813	1.5095	0.157119	9.60737	7.44235e-22	2.42888e-19	up
SYNPO2	25854	2.01173	0.240799	8.35442	6.57568e-17	6.56846e-15	up
MMP2	23812.8	1.17975	0.125332	9.41306	4.81877e-21	1.23363e-18	up
GREM1	23113.2	1.33135	0.165634	8.03786	9.14224e-16	6.93011e-14	up
TIMP2	20452	1.06085	0.0945053	11.2253	3.0642e-29	5.24015e-26	up
COL12A1	19951.7	1.03873	0.118884	8.73732	2.38703e-18	3.29203e-16	up
CNN1	19920.8	2.15067	0.2459	8.7461	2.20861e-18	3.11633e-16	up
TPM2	19405.2	1.28398	0.170095	7.54863	4.3985e-14	2.40472e-12	up
SPARCL1	18763	1.35204	0.154638	8.74324	2.26525e-18	3.1546e-16	up
FSTL1	18624.8	1.06708	0.0955019	11.1734	5.50083e-29	9.04527e-26	up
FLNC	18584.3	1.99686	0.229521	8.70013	3.3149e-18	4.4013e-16	up
PALLD	16990.2	1.07999	0.124527	8.67269	4.22021e-18	5.55158e-16	up
PPP1R12B	16535.7	1.39583	0.180424	7.73638	1.02288e-14	6.40279e-13	up
TNC	16146.4	1.50932	0.161816	9.32739	1.08507e-20	2.57722e-18	up
SULF1	15765.3	1.02446	0.136589	7.50035	6.36469e-14	3.38024e-12	up
MGP	15323.1	1.35162	0.16652	8.11685	4.78421e-16	3.8812e-14	up
VCAN	13825.4	1.07951	0.112147	9.62581	6.22176e-22	2.0791e-19	up
SYNM	13364.1	1.97488	0.249685	7.9095	2.58428e-15	1.79762e-13	up
PTRF	13344.5	1.06975	0.112409	9.51651	1.79096e-21	5.24443e-19	up
ATP2B4	12745.8	1.05932	0.117877	8.98665	2.54884e-19	4.44901e-17	up
DPYSL3	12529.9	1.37303	0.149812	9.16504	4.95285e-20	1.03799e-17	up
THBS2	11508.1	1.13781	0.148927	7.64009	2.17076e-14	1.27132e-12	up
SORBS1	11049.4	1.50913	0.179857	8.39075	4.83047e-17	4.98834e-15	up
ANTXR1	11016.8	1.1273	0.113397	9.94118	2.75556e-23	1.26676e-20	up
HSPB6	10853	1.68237	0.249029	6.75572	1.42132e-11	4.70685e-10	up
SVIL	10767.6	1.19143	0.138143	8.62464	6.42965e-18	8.0849e-16	up
SFRP2	10689.6	1.40126	0.219707	6.37788	1.79558e-10	4.80966e-09	up
ITGA5	10579.2	1.24449	0.110216	11.2914	1.44658e-29	2.68893e-26	up
CCDC80	10420	1.20372	0.16923	7.11296	1.1358e-12	4.66914e-11	up
FBN1	10359.6	1.17255	0.118996	9.85369	6.60713e-23	2.7161e-20	up
MMP1	9920.26	1.14964	0.20599	5.58103	2.39093e-08	4.09205e-07	up
MFAP4	9420.58	1.16448	0.159913	7.28191	3.29125e-13	1.49693e-11	up
FHL1	8372.65	1.38754	0.194231	7.14375	9.08183e-13	3.79917e-11	up
MXRA8	7621.67	1.24828	0.122196	10.2154	1.69103e-24	1.03281e-21	up
SERPINE1	7603.47	1.8935	0.132328	14.3091	1.92024e-46	2.73654e-42	up
CYR61	7186.57	1.15029	0.12668	9.08027	1.08301e-19	2.03974e-17	up
LAMA4	7144.64	1.01129	0.0868174	11.6484	2.33767e-31	5.55236e-28	up
APOD	7143.45	1.34347	0.209634	6.40864	1.46827e-10	4.01877e-09	up
LTBP1	7074.55	1.05345	0.117225	8.98662	2.54955e-19	4.44901e-17	up
AHNAK2	7065.23	1.06354	0.176177	6.03676	1.57235e-09	3.45441e-08	up
KANK2	6763.82	1.02349	0.113525	9.01555	1.9589e-19	3.53371e-17	up
LMOD1	6726.52	1.62661	0.214245	7.5923	3.14271e-14	1.77725e-12	up
H19	6704.75	1.3515	0.238473	5.66734	1.45032e-08	2.61738e-07	up
PRUNE2	6465.01	1.71747	0.218354	7.86551	3.67602e-15	2.48672e-13	up
SFRP4	6268.03	1.21647	0.200899	6.05516	1.40278e-09	3.11388e-08	up
PDLIM3	6145.56	1.41691	0.15677	9.03814	1.59356e-19	2.9052e-17	up
ISLR	6080.61	1.05676	0.144441	7.31621	2.55069e-13	1.18661e-11	up
CAV1	5782.21	1.32481	0.123332	10.7418	6.47822e-27	7.10162e-24	up
FAM129A	5778.54	1.19627	0.15668	7.63512	2.25618e-14	1.31415e-12	up
ANGPTL2	5732.09	1.18253	0.114682	10.3114	6.25584e-25	4.31381e-22	up
CDH11	5660.58	1.00989	0.109083	9.258	2.08301e-20	4.66468e-18	up
ELN	5618.08	1.33928	0.142894	9.37255	7.08012e-21	1.72969e-18	up
FBXO32	5592.13	1.07578	0.136012	7.90942	2.58587e-15	1.79762e-13	up
COL14A1	5480.25	1.25371	0.161168	7.77892	7.31466e-15	4.6745e-13	up
MAP1B	5454.42	1.32992	0.135435	9.8196	9.27108e-23	3.70436e-20	up
SPON1	5397.38	1.13824	0.168588	6.75162	1.46208e-11	4.83437e-10	up
SMOC2	5317.69	1.14209	0.173663	6.57649	4.81677e-11	1.45124e-09	up
COL8A1	5105.23	1.45656	0.141132	10.3205	5.69214e-25	4.05594e-22	up
FNDC1	5065.55	1.6807	0.170518	9.85643	6.42917e-23	2.66861e-20	up
PLXDC2	5064.17	1.03073	0.116556	8.8432	9.30122e-19	1.44078e-16	up
FOSB	5020.85	1.12091	0.18336	6.11318	9.76631e-10	2.24846e-08	up
EFEMP1	4968.09	1.26837	0.148537	8.53912	1.35246e-17	1.60171e-15	up
PRELP	4668.76	1.50786	0.193402	7.7965	6.36458e-15	4.10415e-13	up
NRP2	4563.71	1.21406	0.116286	10.4402	1.62422e-25	1.31019e-22	up
C11orf96	4418.25	1.14489	0.125344	9.134	6.6017e-20	1.31889e-17	up
TGFB1I1	4349.85	1.04219	0.122742	8.49089	2.05062e-17	2.30711e-15	up
MRVI1	4338.18	1.30893	0.144826	9.03791	1.5969e-19	2.9052e-17	up
AKAP12	4262.07	1.20289	0.152326	7.8968	2.86162e-15	1.97009e-13	up
CSPG4	4230.91	1.15247	0.133058	8.66144	4.65855e-18	6.09073e-16	up
ASPN	4202.68	1.0289	0.153334	6.71019	1.94376e-11	6.30512e-10	up
THBS4	4094.9	1.99075	0.23387	8.51222	1.70636e-17	1.97168e-15	up
C7	4069.76	1.278	0.248023	5.15276	2.56679e-07	3.41331e-06	up
FERMT2	4066.24	1.36183	0.126584	10.7583	5.41713e-27	6.0947e-24	up
DDR2	4054.7	1.36935	0.133745	10.2385	1.33252e-24	8.63171e-22	up
PODN	3981.8	1.22738	0.148541	8.26292	1.42148e-16	1.31712e-14	up
KCNMA1	3935.68	1.63623	0.211831	7.72423	1.12532e-14	7.00306e-13	up
CACNA1H	3885.27	1.36143	0.152651	8.91861	4.72186e-19	7.82457e-17	up
PCDH7	3874.24	1.09422	0.152077	7.19519	6.2374e-13	2.70807e-11	up
AOC3	3838.59	1.41115	0.160139	8.81202	1.22906e-18	1.82064e-16	up
AMOTL1	3814.67	1.01522	0.116088	8.74521	2.22592e-18	3.12015e-16	up
CAV2	3805.46	1.13419	0.117218	9.6759	3.81711e-22	1.3487e-19	up
AGT	3663.23	1.32112	0.1648	8.01647	1.08823e-15	8.09134e-14	up
MYH10	3627.9	1.02542	0.108168	9.47989	2.54556e-21	7.25534e-19	up
ZEB1	3612.4	1.09083	0.115214	9.46786	2.85639e-21	7.98165e-19	up
RGMA	3522.24	1.4797	0.201336	7.34941	1.99088e-13	9.47026e-12	up
ADAMTS1	3445.44	1.21939	0.116362	10.4793	1.07585e-25	9.38689e-23	up
KIRREL	3412.31	1.02216	0.087302	11.7083	1.1562e-31	3.08945e-28	up
ITGA11	3117.02	1.02258	0.130431	7.84003	4.50452e-15	2.9904e-13	up
COL7A1	3086.04	1.20379	0.153434	7.84564	4.30761e-15	2.86859e-13	up
OLFML2B	3080.21	1.04788	0.127258	8.23426	1.80673e-16	1.63998e-14	up
COL10A1	3041.94	1.05858	0.201138	5.26294	1.41772e-07	2.0004e-06	up
MSRB3	3011.01	1.37063	0.154374	8.87863	6.76859e-19	1.07575e-16	up
GEM	3004.88	1.14025	0.110676	10.3026	6.85917e-25	4.65476e-22	up
CHRDL2	2995.11	1.52446	0.212363	7.17855	7.04552e-13	3.02123e-11	up
PTGIS	2982.76	1.51409	0.185231	8.17407	2.98166e-16	2.5495e-14	up
SLIT3	2906.42	1.17357	0.148782	7.88781	3.07525e-15	2.11377e-13	up
NEXN	2868.75	1.09111	0.166866	6.53886	6.1988e-11	1.81519e-09	up
ABI3BP	2859.01	1.10285	0.179066	6.15893	7.32398e-10	1.72805e-08	up
LOX	2848.87	1.00735	0.111387	9.04368	1.51481e-19	2.81302e-17	up
DLC1	2817.34	1.00982	0.0933974	10.8121	3.01729e-27	3.58329e-24	up
ZCCHC24	2800.35	1.17122	0.12953	9.04212	1.53664e-19	2.81958e-17	up
CFL2	2677.51	1.20799	0.142749	8.46235	2.62038e-17	2.87254e-15	up
PEG10	2643.44	1.65427	0.233925	7.0718	1.52941e-12	6.15254e-11	up
MMP3	2642.79	1.26482	0.250192	5.05541	4.29469e-07	5.45324e-06	up
PGM5	2626.5	1.65507	0.218698	7.56784	3.79472e-14	2.1145e-12	up
GUCY1A3	2591.64	1.13878	0.135138	8.4268	3.5524e-17	3.80641e-15	up
HSPB7	2576.58	1.63476	0.231673	7.05634	1.70945e-12	6.77959e-11	up
OGN	2510.4	1.21801	0.24015	5.07188	3.93908e-07	5.03761e-06	up
LIMS2	2490.84	1.09221	0.155853	7.00793	2.41861e-12	9.34083e-11	up
HSPB8	2475	1.33175	0.192788	6.90782	4.92158e-12	1.78467e-10	up
SPOCK1	2425.43	1.09149	0.177317	6.15561	7.47868e-10	1.75969e-08	up
MAP1A	2341.14	1.26734	0.126534	10.0158	1.29952e-23	6.61409e-21	up
CYP1B1	2332.08	1.27276	0.180921	7.03488	1.99433e-12	7.79375e-11	up
CPE	2272.86	1.42865	0.154495	9.24728	2.30287e-20	5.10127e-18	up
BARX1	2267.01	1.29717	0.197569	6.56567	5.18007e-11	1.54546e-09	up
FOXF1	2243.67	1.04135	0.127135	8.19086	2.59363e-16	2.27224e-14	up
ITGA7	2215.22	1.20283	0.145768	8.25166	1.56205e-16	1.43309e-14	up
CPXM2	2188.07	1.54085	0.175079	8.8009	1.35728e-18	1.99408e-16	up
SSC5D	2161	1.26083	0.157505	8.005	1.19471e-15	8.80646e-14	up
PCSK1N	2153.39	1.09746	0.26813	4.093	4.25833e-05	0.000316125	up
NTN1	2141	1.02371	0.163485	6.2618	3.80565e-10	9.52037e-09	up
HEYL	2106.38	1.08511	0.113224	9.58378	9.35525e-22	2.87745e-19	up
AKT3	2060.69	1.10211	0.109094	10.1024	5.38947e-24	2.95405e-21	up
NFASC	2054.26	1.12932	0.168572	6.69934	2.09357e-11	6.7501e-10	up
PHLDB2	2045.75	1.2636	0.127616	9.90161	4.09644e-23	1.80552e-20	up
CACNA1C	2034.22	1.14755	0.15855	7.23777	4.56117e-13	2.02286e-11	up
DMD	2030.71	1.35449	0.159414	8.4967	1.95055e-17	2.20031e-15	up
CPED1	2023.74	1.3252	0.161542	8.20346	2.33573e-16	2.06321e-14	up
SCARF2	2006.94	1.05478	0.118439	8.90563	5.30817e-19	8.59621e-17	up
CLIP3	1997.12	1.11266	0.137217	8.10875	5.1142e-16	4.11766e-14	up
DIXDC1	1975.93	1.06413	0.130857	8.13202	4.22202e-16	3.46457e-14	up
APOB	1967.03	2.73659	0.303848	9.00642	2.12896e-19	3.80835e-17	up
PDZRN3	1947.76	1.07709	0.147015	7.32639	2.36432e-13	1.10849e-11	up
ITGA9	1919.1	1.0449	0.132693	7.87454	3.41996e-15	2.33196e-13	up
SPEG	1903.15	1.42679	0.199577	7.14906	8.73724e-13	3.66938e-11	up
RBP4	1859.25	1.29972	0.248638	5.22737	1.71935e-07	2.38127e-06	up
JAM3	1858.12	1.10228	0.109864	10.0332	1.08983e-23	5.68213e-21	up
MRGPRF	1786.18	1.36326	0.178085	7.65512	1.93132e-14	1.14204e-12	up
PLIN4	1778.91	1.95428	0.238929	8.17931	2.85479e-16	2.44591e-14	up
KCNMB1	1756.3	1.3417	0.189828	7.06797	1.5722e-12	6.30546e-11	up
ADCY5	1728	1.36402	0.191998	7.10438	1.20863e-12	4.94002e-11	up
SPINK4	1712.14	1.16198	0.296665	3.91682	8.97249e-05	0.000604763	up
CLMP	1708.44	1.31915	0.150332	8.77488	1.71091e-18	2.47116e-16	up
CD109	1707.01	1.34834	0.137568	9.80126	1.1119e-22	4.32154e-20	up
LAMA2	1700.87	1.27219	0.130016	9.78489	1.30738e-22	4.94641e-20	up
APOA1	1670.04	3.4535	0.288222	11.9821	4.40998e-33	2.09489e-29	up
MN1	1667.06	1.25757	0.151811	8.28378	1.19323e-16	1.12614e-14	up
CRYAB	1653.39	1.30167	0.169838	7.66418	1.79977e-14	1.07018e-12	up
SLC7A2	1652.24	1.04704	0.178691	5.85953	4.64178e-09	9.23452e-08	up
ADH1B	1638.62	1.03682	0.240221	4.31612	1.58797e-05	0.000133873	up
L1CAM	1634.61	1.15648	0.219154	5.27701	1.3131e-07	1.86872e-06	up
GPC6	1618	1.02874	0.114964	8.94837	3.60769e-19	6.14501e-17	up
PLN	1611.01	1.52296	0.214769	7.09113	1.33025e-12	5.41641e-11	up
HBB	1610.15	1.27315	0.183581	6.93505	4.06084e-12	1.49066e-10	up
SVEP1	1597.57	1.16463	0.151255	7.69976	1.36321e-14	8.31401e-13	up
BOC	1591.71	1.38946	0.166894	8.32542	8.40335e-17	8.14668e-15	up
EML1	1573.67	1.09304	0.129603	8.43375	3.34763e-17	3.60903e-15	up
RCAN2	1556.07	1.03704	0.131182	7.9054	2.67084e-15	1.85067e-13	up
JPH2	1535.18	1.60352	0.205211	7.81404	5.53813e-15	3.63147e-13	up
EDNRA	1521.26	1.10846	0.103755	10.6834	1.21686e-26	1.30061e-23	up
SGCD	1489.44	1.32729	0.140509	9.44625	3.51172e-21	9.50231e-19	up
MFAP5	1450.66	1.08146	0.168217	6.42895	1.28491e-10	3.55329e-09	up
HMCN1	1446.74	1.24437	0.140411	8.86232	7.83642e-19	1.22722e-16	up
FAT4	1433.41	1.11975	0.124632	8.9844	2.60149e-19	4.48473e-17	up
COMP	1426.73	1.79025	0.225825	7.9276	2.23419e-15	1.58143e-13	up
FGF7	1418.26	1.25705	0.157379	7.98741	1.37808e-15	1.00713e-13	up
TIMP3	1415.3	1.04118	0.137893	7.55061	4.33222e-14	2.37152e-12	up
CACNA2D1	1382.64	1.0262	0.143498	7.15129	8.59669e-13	3.62103e-11	up
ABCC9	1374.06	1.45302	0.151099	9.61634	6.82135e-22	2.24333e-19	up
SFRP1	1368.21	1.66136	0.22777	7.29403	3.00822e-13	1.38142e-11	up
MYOCD	1356.94	1.63094	0.200876	8.11913	4.69537e-16	3.82364e-14	up
CNTNAP1	1326.46	1.21253	0.115987	10.454	1.40478e-25	1.20117e-22	up
TACR2	1318.22	1.51267	0.251776	6.00802	1.87807e-09	4.03938e-08	up
GNAO1	1315.02	1.48796	0.189501	7.852	4.09467e-15	2.73958e-13	up
DNAJB5	1285.4	1.41354	0.15449	9.14968	5.71035e-20	1.1788e-17	up
RAB23	1282.29	1.10511	0.130424	8.47325	2.38648e-17	2.63641e-15	up
PALM	1269.3	1.25672	0.137631	9.1311	6.7804e-20	1.34829e-17	up
EEF1A2	1266.81	1.85045	0.278967	6.63322	3.28446e-11	1.0205e-09	up
FENDRR	1255.24	1.08538	0.15302	7.09305	1.31188e-12	5.34669e-11	up
ITGA8	1253.22	1.16601	0.15961	7.30537	2.76497e-13	1.27934e-11	up
RBPMS2	1247.82	1.50954	0.191746	7.8726	3.47342e-15	2.36088e-13	up
FXYD6	1243.41	1.15499	0.141812	8.14448	3.80904e-16	3.14378e-14	up
BICC1	1240.77	1.122	0.119093	9.42119	4.46005e-21	1.16269e-18	up
HIF3A	1239.62	1.64075	0.211794	7.74693	9.414e-15	5.92749e-13	up
RNF150	1232.93	1.25384	0.176999	7.08386	1.40189e-12	5.68643e-11	up
C14orf132	1224.01	1.15061	0.155218	7.41285	1.23615e-13	6.15959e-12	up
ROR2	1194.08	1.34265	0.14749	9.10334	8.75954e-20	1.70562e-17	up
PRICKLE2	1190.91	1.27218	0.141193	9.01019	2.05697e-19	3.69502e-17	up
RASSF8	1185.65	1.34614	0.129977	10.3567	3.90117e-25	2.92608e-22	up
ANK2	1154.5	1.29871	0.169744	7.65097	1.99464e-14	1.17786e-12	up
MPDZ	1145.6	1.26964	0.123118	10.3124	6.19628e-25	4.31381e-22	up
NR4A3	1139.54	1.2649	0.143747	8.79948	1.37451e-18	2.01248e-16	up
MEG3	1131.54	1.02755	0.131167	7.83395	4.72795e-15	3.12417e-13	up
CD36	1131.16	1.21316	0.139426	8.7011	3.2868e-18	4.37759e-16	up
MOXD1	1107.11	1.01676	0.13448	7.56067	4.01012e-14	2.22079e-12	up
HAND2	1106.39	1.84835	0.256502	7.20599	5.76245e-13	2.5242e-11	up
RP11-394O4.5	1103.75	1.1131	0.201963	5.51139	3.56019e-08	5.83846e-07	up
MIR143HG	1095.07	1.32812	0.193069	6.879	6.02744e-12	2.14743e-10	up
GAS1	1089.17	1.34368	0.169258	7.93865	2.04397e-15	1.4613e-13	up
STON1	1083.48	1.41849	0.143753	9.86759	5.75309e-23	2.43526e-20	up
CILP	1082.84	1.77498	0.21601	8.2171	2.08477e-16	1.85688e-14	up
FILIP1	1079.48	1.47233	0.159034	9.25795	2.08395e-20	4.66468e-18	up
DACT3	1070.41	1.42009	0.166668	8.52049	1.58877e-17	1.8534e-15	up
GFRA1	1057.41	1.16341	0.206857	5.62421	1.86362e-08	3.29101e-07	up
RAB3B	1054.55	1.27124	0.166295	7.64446	2.09829e-14	1.23056e-12	up
C3orf70	1048.73	1.09203	0.161665	6.75488	1.4295e-11	4.73029e-10	up
GJC1	1042.78	1.16903	0.121259	9.64073	5.38023e-22	1.83891e-19	up
PPP1R14A	1032.48	1.3336	0.159633	8.35413	6.5914e-17	6.56881e-15	up
BNC2	1023.4	1.26281	0.148588	8.49873	1.91672e-17	2.17362e-15	up
TGFB3	1020.89	1.0267	0.120779	8.50064	1.88556e-17	2.14969e-15	up
TSPAN2	1020.5	1.13196	0.15164	7.46482	8.34121e-14	4.29136e-12	up
NDN	1014.06	1.08588	0.123448	8.79625	1.41463e-18	2.05712e-16	up
FAP	1009.07	1.16099	0.132049	8.79212	1.46761e-18	2.12694e-16	up
VSTM4	1007.95	1.12095	0.119637	9.36955	7.28406e-21	1.7694e-18	up
RP11-166D19.1	999.672	1.2787	0.16566	7.71885	1.17381e-14	7.26252e-13	up
VGLL3	996.733	1.36942	0.138608	9.87978	5.09424e-23	2.19994e-20	up
NRXN3	985.265	1.51432	0.20194	7.49887	6.43683e-14	3.41432e-12	up
ASB2	982.547	1.12506	0.186136	6.04429	1.50067e-09	3.30712e-08	up
APBB1	979.445	1.01534	0.117873	8.6138	7.06759e-18	8.77207e-16	up
RBMS3	977.989	1.02677	0.122832	8.35913	6.3181e-17	6.35571e-15	up
EPHA3	977.282	1.00876	0.155701	6.47883	9.24355e-11	2.61542e-09	up
NEGR1	967.495	1.23323	0.165626	7.44588	9.63027e-14	4.90731e-12	up
NPTXR	963.229	1.35294	0.164945	8.20239	2.35652e-16	2.07728e-14	up
IGF2BP1	957.385	1.25582	0.303422	4.13885	3.49056e-05	0.000265584	up
PSD	953.464	1.58056	0.186655	8.46782	2.50021e-17	2.75493e-15	up
MMP19	943.107	1.06042	0.101074	10.4914	9.45852e-26	8.42459e-23	up
CAP2	942.682	1.24152	0.147153	8.43691	3.25843e-17	3.53573e-15	up
PRKG1	935.823	1.08582	0.112324	9.66684	4.1706e-22	1.44964e-19	up
RSPO3	935.446	1.10501	0.174318	6.33903	2.31214e-10	6.04962e-09	up
TSHZ3	923.979	1.18973	0.117208	10.1507	3.29156e-24	1.92773e-21	up
SLIT2	914.358	1.41102	0.168986	8.34994	6.8297e-17	6.77472e-15	up
FBXL7	910.881	1.12858	0.10397	10.8549	1.88984e-27	2.52488e-24	up
CHRDL1	874.782	1.18779	0.237738	4.99621	5.8467e-07	7.187e-06	up
F2RL3	846.958	1.07637	0.115434	9.32449	1.11514e-20	2.63401e-18	up
PI15	827.597	2.10827	0.191475	11.0107	3.39427e-28	4.83717e-25	up
GLI3	811.367	1.20461	0.126532	9.52022	1.72821e-21	5.13098e-19	up
ZNF423	807.647	1.27749	0.126077	10.1326	3.96066e-24	2.28824e-21	up
APOA4	806.139	4.24468	0.385492	11.0111	3.37896e-28	4.83717e-25	up
ARHGEF26	793.618	1.14905	0.165079	6.96064	3.38738e-12	1.26481e-10	up
NGFR	789.651	1.29245	0.228547	5.65507	1.55784e-08	2.79138e-07	up
CDON	776.701	1.01588	0.14126	7.19157	6.40487e-13	2.77716e-11	up
LDOC1	776.196	1.04825	0.138912	7.54617	4.48257e-14	2.44132e-12	up
AP000892.6	773.926	1.42372	0.179446	7.93395	2.12281e-15	1.51009e-13	up
GFPT2	759.606	1.32919	0.132659	10.0196	1.24959e-23	6.4366e-21	up
WISP1	755.551	1.11972	0.122587	9.13405	6.59838e-20	1.31889e-17	up
ITGBL1	753.599	1.16681	0.181355	6.43383	1.24427e-10	3.45207e-09	up
CLDN6	744.508	5.1935	0.307565	16.8858	5.71874e-64	1.22247e-59	up
SLC22A17	737.096	1.13645	0.13503	8.4163	3.88553e-17	4.10168e-15	up
CREB3L3	735.394	1.32717	0.240808	5.51132	3.56157e-08	5.83849e-07	up
CDH6	734.226	1.03544	0.0893976	11.5824	5.05892e-31	1.07082e-27	up
ABCA8	726.763	1.07368	0.196351	5.46816	4.54724e-08	7.29253e-07	up
ZFHX4	724.805	1.35177	0.158833	8.51063	1.72991e-17	1.99172e-15	up
FOXP2	720.738	1.23888	0.192897	6.42247	1.34084e-10	3.6984e-09	up
UCHL1	716.544	1.32849	0.182544	7.27762	3.39772e-13	1.53717e-11	up
NBEA	712.645	1.03249	0.169793	6.08089	1.19519e-09	2.69354e-08	up
ARHGEF25	712.401	1.13933	0.14397	7.91369	2.4988e-15	1.74561e-13	up
LDB3	704.043	1.72967	0.225662	7.66488	1.79001e-14	1.06594e-12	up
B3GNT6	701.024	1.01849	0.285918	3.56218	0.00036779	0.00203627	up
NCAM1	691.371	1.10218	0.186275	5.91695	3.27966e-09	6.73232e-08	up
RERG	690.365	1.41756	0.155299	9.12797	6.97954e-20	1.38146e-17	up
PLXNA4	684.5	1.21227	0.171615	7.0639	1.61892e-12	6.47571e-11	up
AKAP6	678.216	1.26275	0.18005	7.0133	2.32754e-12	9.01351e-11	up
GPR133	677.381	1.39986	0.161664	8.65906	4.75659e-18	6.18702e-16	up
ZNF521	673.115	1.04608	0.102263	10.2293	1.46531e-24	9.21973e-22	up
MEDAG	653.427	1.5483	0.142704	10.8498	1.99918e-27	2.59003e-24	up
ATP1A2	653.373	2.09266	0.2395	8.73763	2.3806e-18	3.29203e-16	up
BVES	652.731	1.46132	0.167733	8.71217	2.98113e-18	4.00794e-16	up
SNCAIP	652.527	1.05601	0.196084	5.3855	7.22452e-08	1.09723e-06	up
KCNE4	646.938	1.27563	0.124722	10.2278	1.48799e-24	9.21973e-22	up
HAND2-AS1	645.623	1.95112	0.262953	7.42004	1.17089e-13	5.87546e-12	up
KIAA1644	626.268	1.87526	0.192618	9.73565	2.12459e-22	7.83041e-20	up
TENM3	620.739	1.37449	0.176289	7.79679	6.34998e-15	4.10092e-13	up
GXYLT2	615.466	1.35369	0.136469	9.91943	3.42711e-23	1.54231e-20	up
DTNA	607.898	1.28785	0.17298	7.44507	9.68922e-14	4.93147e-12	up
ADAM33	606.135	1.2443	0.183745	6.7719	1.27102e-11	4.24861e-10	up
ANGPTL1	605.272	1.76204	0.218851	8.05133	8.19011e-16	6.30904e-14	up
HPN	602.276	1.18359	0.254469	4.65123	3.29957e-06	3.3671e-05	up
PRIMA1	599.926	1.50747	0.231573	6.50968	7.53095e-11	2.17548e-09	up
WASF3	596.191	1.21866	0.159345	7.64792	2.04259e-14	1.20451e-12	up
CXCL6	595.786	1.39216	0.220608	6.31056	2.78024e-10	7.14324e-09	up
INMT	595.775	1.07462	0.152363	7.05307	1.75014e-12	6.9217e-11	up
C2orf40	591.26	1.72491	0.257439	6.70027	2.08039e-11	6.71774e-10	up
TGFB2	590.784	1.06768	0.126361	8.44941	2.92768e-17	3.18491e-15	up
PRKAA2	588.591	1.23016	0.214574	5.73303	9.86539e-09	1.84021e-07	up
KCNJ8	583.238	1.02019	0.107929	9.45246	3.30951e-21	9.06998e-19	up
UPK1B	582.322	1.21812	0.302924	4.02123	5.78961e-05	0.000412814	up
PTGER3	582.169	1.21113	0.157785	7.67586	1.64311e-14	9.88013e-13	up
MBNL1-AS1	578.775	1.35489	0.175931	7.70126	1.34729e-14	8.22868e-13	up
SELE	577.669	1.07894	0.164152	6.57281	4.93738e-11	1.48236e-09	up
LRRN1	572.815	1.62737	0.225989	7.20111	5.97252e-13	2.60554e-11	up
EPHA7	571.114	2.06496	0.228514	9.0365	1.61769e-19	2.93055e-17	up
REEP1	566.184	1.07134	0.175425	6.10711	1.01454e-09	2.32572e-08	up
ALB	564.15	5.4632	0.312489	17.4829	1.93566e-68	8.27554e-64	up
NOV	561.435	1.1712	0.147652	7.93216	2.15358e-15	1.52944e-13	up
FGF2	553.182	1.2388	0.153653	8.06234	7.48458e-16	5.80741e-14	up
RGS4	545.462	1.4184	0.151072	9.38889	6.06334e-21	1.50713e-18	up
KIF1A	543.091	2.32874	0.271109	8.5897	8.71978e-18	1.0621e-15	up
FAM124A	537.024	1.03456	0.135548	7.63249	2.3027e-14	1.33942e-12	up
CHRD	529.696	1.08707	0.115818	9.38602	6.23075e-21	1.53979e-18	up
GUCY1A2	527.764	1.12039	0.0963237	11.6315	2.85095e-31	6.41509e-28	up
IL6	525.727	1.42334	0.190582	7.46839	8.11807e-14	4.19169e-12	up
CSF3	525.709	1.16445	0.253647	4.59081	4.41532e-06	4.35351e-05	up
NTM	522.109	1.11663	0.134833	8.2816	1.21527e-16	1.14441e-14	up
FAM46B	522.049	1.24782	0.182387	6.84161	7.83094e-12	2.72635e-10	up
SCRG1	517.255	1.77888	0.23687	7.50993	5.91612e-14	3.16165e-12	up
LAYN	511.491	1.13368	0.123737	9.16208	5.09084e-20	1.0617e-17	up
MMRN1	510.274	1.08711	0.170075	6.39196	1.63775e-10	4.43719e-09	up
ADAMTSL3	506.368	1.12662	0.159491	7.06388	1.61919e-12	6.47571e-11	up
SLC2A4	506.149	1.53306	0.189123	8.10615	5.2249e-16	4.18315e-14	up
MYOM1	505.074	1.08553	0.160673	6.75618	1.41673e-11	4.69529e-10	up
VSTM2L	504.6	1.1353	0.224449	5.05818	4.23274e-07	5.38258e-06	up
PYGO1	501.891	1.01747	0.130121	7.81941	5.30705e-15	3.49065e-13	up
CYS1	500.369	1.28872	0.181232	7.11089	1.153e-12	4.73528e-11	up
PDE1A	498.644	1.08353	0.118146	9.1711	4.68237e-20	9.91017e-18	up
SMYD1	497.602	2.73537	0.337143	8.11338	4.92295e-16	3.98619e-14	up
IL11	492.709	1.39689	0.210971	6.62124	3.56194e-11	1.10191e-09	up
ADAMTS8	488.547	1.38648	0.198702	6.97771	3.00035e-12	1.13216e-10	up
VTN	486.838	2.41883	0.212943	11.3591	6.68533e-30	1.29917e-26	up
CHRM2	486.414	1.93351	0.287913	6.71563	1.87258e-11	6.08808e-10	up
TMOD1	482.156	1.21607	0.175154	6.94284	3.84299e-12	1.41882e-10	up
HLF	481.335	1.09915	0.177857	6.18	6.41008e-10	1.52504e-08	up
KCNK3	480.927	1.67362	0.200988	8.32694	8.29588e-17	8.06077e-15	up
COL4A6	473.071	1.06667	0.201722	5.28782	1.23786e-07	1.77651e-06	up
TTR	469.278	1.50921	0.291948	5.16945	2.34781e-07	3.14756e-06	up
ACTC1	463.462	1.39572	0.184819	7.55183	4.29201e-14	2.35554e-12	up
MATN3	463.45	1.08843	0.165219	6.5878	4.46378e-11	1.35829e-09	up
LONRF2	462.993	1.07131	0.198168	5.40608	6.4419e-08	9.92827e-07	up
CNTN1	462.909	1.17872	0.21585	5.46083	4.73904e-08	7.55436e-07	up
NRXN2	458.721	1.23688	0.175808	7.03543	1.98642e-12	7.77706e-11	up
NPTX1	457.703	1.11758	0.262945	4.25023	2.13551e-05	0.000173342	up
POPDC2	445.063	1.57681	0.178728	8.82243	1.12e-18	1.68184e-16	up
CASQ2	440.739	2.25744	0.233996	9.64735	5.04431e-22	1.73919e-19	up
CCDC8	436.78	1.66189	0.150233	11.0621	1.91555e-28	2.92484e-25	up
ST6GALNAC5	435.092	1.16203	0.132476	8.77163	1.76091e-18	2.52632e-16	up
RP1-60O19.1	424.069	1.29504	0.236079	5.48561	4.12053e-08	6.67718e-07	up
OMD	423.355	1.10644	0.20258	5.46176	4.7145e-08	7.52367e-07	up
PDE7B	408.516	1.09797	0.151585	7.24323	4.38124e-13	1.94913e-11	up
PI16	408.351	1.0173	0.23834	4.26828	1.9699e-05	0.000161247	up
SALL2	406.892	1.20313	0.158001	7.61468	2.64339e-14	1.51087e-12	up
THSD7A	403.619	1.09862	0.109949	9.99207	1.65093e-23	8.20724e-21	up
AOX1	400.442	1.5712	0.172503	9.10826	8.37163e-20	1.6418e-17	up
CCDC136	398.005	1.4125	0.170088	8.3045	1.00242e-16	9.56617e-15	up
SYNC	392.362	1.48762	0.171839	8.65707	4.84059e-18	6.27121e-16	up
MAMDC2	392.179	1.2474	0.209038	5.96736	2.4113e-09	5.09339e-08	up
BMP3	389.909	1.25227	0.285379	4.38811	1.14342e-05	0.000100215	up
ZFPM2	389.847	1.14993	0.132802	8.65895	4.76114e-18	6.18702e-16	up
GREB1	388.443	1.31614	0.137182	9.59407	8.46794e-22	2.64255e-19	up
SERPINB2	388.146	1.19396	0.279137	4.27734	1.89143e-05	0.000155658	up
ISM1	384.653	1.46248	0.175364	8.33969	7.44859e-17	7.32068e-15	up
CILP2	382.639	1.09501	0.194653	5.62546	1.85015e-08	3.27127e-07	up
CHST13	381.364	1.59336	0.208634	7.63709	2.22191e-14	1.29772e-12	up
LOXL4	380.963	1.27514	0.167233	7.62493	2.44172e-14	1.40689e-12	up
SORCS2	380.528	1.19135	0.14008	8.50481	1.81887e-17	2.0792e-15	up
WNT9A	372.442	1.17943	0.171319	6.88443	5.8021e-12	2.07232e-10	up
CHRNA3	369.963	1.84239	0.228181	8.07423	6.79022e-16	5.33644e-14	up
SCUBE2	369.6	1.01566	0.156358	6.49575	8.26183e-11	2.35636e-09	up
FABP4	366.279	2.64262	0.220121	12.0053	3.33167e-33	1.78049e-29	up
SGCA	364.363	1.23043	0.191551	6.42348	1.33196e-10	3.67627e-09	up
RGAG4	363.856	1.05734	0.131742	8.02589	1.00796e-15	7.57353e-14	up
FAM110B	359.891	1.05902	0.138139	7.66634	1.76968e-14	1.05669e-12	up
LPPR4	359.109	1.02937	0.141183	7.29105	3.07559e-13	1.40933e-11	up
AVPR1A	356.489	1.13441	0.12103	9.37291	7.05625e-21	1.72969e-18	up
MAP6	351.283	1.12733	0.155431	7.25293	4.07838e-13	1.82197e-11	up
ZBTB16	350.372	1.41015	0.201448	7.00005	2.55866e-12	9.85498e-11	up
FBXL22	349.861	1.16138	0.16154	7.18947	6.50453e-13	2.81751e-11	up
CAND2	345.451	1.26987	0.155832	8.14897	3.67032e-16	3.05881e-14	up
PRICKLE1	339.206	1.06691	0.125663	8.49022	2.0624e-17	2.31428e-15	up
NPR3	336.774	1.5652	0.184448	8.48585	2.14148e-17	2.38424e-15	up
MAPK10	335.26	1.0381	0.14041	7.39335	1.4317e-13	7.02751e-12	up
LYVE1	334.221	1.20364	0.145527	8.2709	1.32951e-16	1.2408e-14	up
DCLK2	332.54	1.09262	0.134461	8.12593	4.43956e-16	3.62915e-14	up
DSEL	332.113	1.04534	0.134397	7.77795	7.3707e-15	4.70328e-13	up
GALNT16	331.495	1.10874	0.174909	6.33893	2.31371e-10	6.05004e-09	up
GALNT15	329.774	1.50969	0.147275	10.2508	1.17384e-24	7.72078e-22	up
PNCK	327.274	1.63362	0.231811	7.04722	1.82528e-12	7.1989e-11	up
PCDH9	325.133	1.24873	0.199138	6.27069	3.59448e-10	9.06637e-09	up
ABCA6	324.971	1.04023	0.138564	7.50721	6.03994e-14	3.22379e-12	up
CYP2B7P	321.226	1.13074	0.224854	5.02878	4.93602e-07	6.16685e-06	up
GRIN2A	317.827	1.30176	0.210294	6.1902	6.00865e-10	1.43697e-08	up
PRKD1	317.405	1.117	0.114636	9.74385	1.95977e-22	7.28574e-20	up
MAGI2	312.659	1.00283	0.11616	8.63317	5.96725e-18	7.63826e-16	up
PDE1B	311.367	1.00516	0.131092	7.66759	1.75263e-14	1.0481e-12	up
NLGN4X	308.981	1.5272	0.175635	8.69531	3.45869e-18	4.578e-16	up
PDGFRL	308.788	1.2465	0.14817	8.41264	4.00876e-17	4.21097e-15	up
C1orf95	308.099	1.41014	0.21436	6.57835	4.75682e-11	1.43622e-09	up
REEP2	302.452	1.10992	0.170846	6.49657	8.21724e-11	2.34718e-09	up
ACSS3	302.063	1.03582	0.15223	6.80434	1.01512e-11	3.4803e-10	up
GHR	301.643	1.33859	0.149193	8.9722	2.90644e-19	4.97037e-17	up
FGA	301.627	1.9734	0.32311	6.10751	1.01198e-09	2.32233e-08	up
ZNF667-AS1	299.053	1.09687	0.134737	8.14084	3.92557e-16	3.2275e-14	up
TF	298.902	3.09952	0.242182	12.7983	1.67631e-37	1.19446e-33	up
AR	298.502	1.34936	0.158176	8.53076	1.45394e-17	1.70303e-15	up
IGF1	296.013	1.35295	0.190685	7.0952	1.29169e-12	5.26943e-11	up
C1QTNF7	295.075	1.07512	0.181304	5.92994	3.03053e-09	6.26519e-08	up
LINC00702	293.909	1.91733	0.198333	9.66724	4.15448e-22	1.44964e-19	up
FAXC	293.748	1.21047	0.194359	6.22802	4.72354e-10	1.15927e-08	up
GRIK5	292.898	1.32787	0.182227	7.28691	3.17133e-13	1.44855e-11	up
CST2	292.466	1.63255	0.194309	8.40182	4.39601e-17	4.58397e-15	up
MMP16	290.985	1.21588	0.121135	10.0374	1.04355e-23	5.50801e-21	up
SCN7A	285.989	1.65889	0.231324	7.17128	7.43025e-13	3.17348e-11	up
SCG2	285.203	1.47212	0.180672	8.14806	3.69816e-16	3.07602e-14	up
TFPI2	282.858	1.44078	0.182156	7.90958	2.58255e-15	1.79762e-13	up
CIDEC	282.096	1.11029	0.215281	5.15742	2.5037e-07	3.33772e-06	up
WSCD2	281.675	1.03486	0.239145	4.32735	1.50915e-05	0.000127941	up
ADCY2	281.009	1.46367	0.175115	8.35837	6.359e-17	6.36689e-15	up
NLGN4Y	280.948	1.02471	0.267225	3.83464	0.000125747	0.000809768	up
TUB	276.489	1.18018	0.153204	7.7033	1.32593e-14	8.12141e-13	up
TWIST2	275.515	1.27078	0.147252	8.62999	6.13589e-18	7.76117e-16	up
VGLL1	271.176	1.24972	0.312726	3.99621	6.43637e-05	0.000452738	up
DKK2	269.014	1.0399	0.16231	6.40686	1.48542e-10	4.06051e-09	up
PDZD4	267.297	1.32898	0.179588	7.40018	1.36002e-13	6.715e-12	up
SNAP25	266.608	2.13297	0.217658	9.79963	1.13001e-22	4.35237e-20	up
HRASLS5	265.966	1.16025	0.215247	5.39029	7.03431e-08	1.07139e-06	up
NACAD	263.533	1.24948	0.142704	8.75573	2.02779e-18	2.87066e-16	up
VIP	262.525	2.49896	0.269014	9.28932	1.55279e-20	3.56198e-18	up
GTSF1	258.474	1.35925	0.237073	5.73346	9.84027e-09	1.83806e-07	up
LAMP5	256.789	1.25896	0.178904	7.03708	1.96312e-12	7.69993e-11	up
PYGM	256.763	1.28257	0.183577	6.98654	2.81744e-12	1.07356e-10	up
PTCHD1	254.354	1.19871	0.236453	5.06953	3.98792e-07	5.0955e-06	up
NHSL2	252.376	1.49833	0.145037	10.3306	5.12294e-25	3.77622e-22	up
KCNB1	252.181	2.05288	0.230514	8.90567	5.30665e-19	8.59621e-17	up
PPP1R1A	251.875	1.49303	0.227664	6.55802	5.45252e-11	1.61323e-09	up
ABCA9	251.464	1.26208	0.160806	7.84846	4.21188e-15	2.8136e-13	up
FGB	251.107	1.01229	0.34238	2.95662	0.00311027	0.0123055	up
PEG3	250.432	1.49187	0.164097	9.09139	9.77765e-20	1.86618e-17	up
LRRC4B	249.485	1.00496	0.126876	7.92077	2.36041e-15	1.66526e-13	up
PDZRN4	245.643	1.83788	0.236338	7.77648	7.45701e-15	4.73714e-13	up
HSD11B1	245.503	1.03602	0.138641	7.47269	7.85745e-14	4.07187e-12	up
P4HA3	245.303	1.17532	0.111982	10.4956	9.05285e-26	8.42459e-23	up
RNF180	243.879	1.06493	0.122806	8.67166	4.25865e-18	5.58497e-16	up
PGR	242.758	1.42896	0.160749	8.88938	6.14486e-19	9.83937e-17	up
IQCJ-SCHIP1	242.661	1.09578	0.127271	8.60985	7.3154e-18	9.03917e-16	up
PNMAL1	242.245	1.71807	0.175021	9.81637	9.57251e-23	3.75462e-20	up
NR2F1-AS1	240.999	1.01343	0.120681	8.39764	4.55551e-17	4.73461e-15	up
LGI4	240.988	1.02353	0.127387	8.03485	9.36913e-16	7.08953e-14	up
RP1-140K8.5	235.199	1.34215	0.20488	6.5509	5.71895e-11	1.683e-09	up
FRRS1L	234.731	1.66497	0.248259	6.7066	1.99213e-11	6.45223e-10	up
TRO	232.254	1.08764	0.107066	10.1586	3.03314e-24	1.80106e-21	up
APOA2	230.46	3.76407	0.321241	11.7173	1.03966e-31	2.96324e-28	up
NRK	227.493	1.72194	0.210414	8.18356	2.75585e-16	2.37542e-14	up
MAPK4	227.466	1.30006	0.249594	5.20871	1.90157e-07	2.60653e-06	up
IGSF10	226.881	1.02574	0.188765	5.43394	5.51246e-08	8.64859e-07	up
DYNC1I1	226.429	1.06267	0.160207	6.6331	3.2871e-11	1.02058e-09	up
PTGFR	225.099	1.16295	0.150655	7.71926	1.17005e-14	7.24975e-13	up
SST	223.278	1.00717	0.303922	3.31392	0.00091999	0.00440404	up
CTNNA3	222.492	1.6997	0.243909	6.96858	3.20165e-12	1.20176e-10	up
TMEM100	222.263	1.31779	0.19715	6.68419	2.3221e-11	7.43647e-10	up
RYR3	222.241	1.29096	0.166933	7.73341	1.04707e-14	6.53512e-13	up
PIFO	219.617	1.12006	0.184432	6.07302	1.25526e-09	2.80974e-08	up
CRLF1	219.14	1.12704	0.16898	6.6697	2.56333e-11	8.17228e-10	up
CADM3	218.577	1.05421	0.225558	4.67379	2.9569e-06	3.05438e-05	up
COL2A1	218.075	3.43177	0.304603	11.2664	1.9238e-29	3.427e-26	up
LRCH2	216.634	1.16022	0.116384	9.96895	2.08413e-23	1.02417e-20	up
ISLR2	216.489	1.12145	0.142753	7.85589	3.96949e-15	2.66417e-13	up
NAV3	215.866	1.09113	0.147392	7.40289	1.33247e-13	6.61775e-12	up
NKX3-2	215.126	1.14231	0.219803	5.19694	2.02591e-07	2.75577e-06	up
CYP7B1	214.364	1.01763	0.130542	7.79541	6.41981e-15	4.13353e-13	up
CTNND2	214.109	1.50796	0.230981	6.52852	6.64245e-11	1.9345e-09	up
RP11-169F17.1	213.956	1.09061	0.363931	2.99675	0.00272878	0.0110498	up
MEOX2	213.559	1.12897	0.197019	5.73024	1.00287e-08	1.86822e-07	up
PCDHB5	213.487	1.68686	0.178163	9.46807	2.85059e-21	7.98165e-19	up
ENOX1	212.153	1.00833	0.12227	8.24675	1.62767e-16	1.4901e-14	up
MAGEA1	210.249	1.29181	0.505016	2.55796	0.0105289	0.03385	up
NECAB1	210.214	1.28094	0.175048	7.31769	2.52283e-13	1.17493e-11	up
CMYA5	209.706	1.07268	0.126196	8.50017	1.89312e-17	2.15257e-15	up
TNN	208.861	1.71561	0.187984	9.12632	7.087e-20	1.39627e-17	up
TDRP	208.655	1.07463	0.129795	8.27943	1.23765e-16	1.16292e-14	up
FAT3	207.761	1.83947	0.201274	9.13914	6.29526e-20	1.26953e-17	up
RP1-309I22.2	206.631	1.08968	0.128419	8.48537	2.15029e-17	2.38783e-15	up
PHACTR3	204.869	1.17661	0.226368	5.19778	2.01684e-07	2.74635e-06	up
MYOC	200.932	1.39239	0.314908	4.42157	9.79872e-06	8.77697e-05	up
LRRC17	198.013	1.01179	0.132319	7.64661	2.06343e-14	1.21512e-12	up
FGF10	197.066	1.67732	0.202372	8.28831	1.14871e-16	1.08652e-14	up
PRG4	196.213	1.86784	0.178735	10.4503	1.46029e-25	1.22416e-22	up
ZNF385D	193.41	1.08853	0.151598	7.18035	6.9535e-13	2.98477e-11	up
ARHGAP20	189.511	1.01996	0.13371	7.62816	2.38131e-14	1.37579e-12	up
SCTR	188.073	1.60786	0.225469	7.13118	9.95121e-13	4.12652e-11	up
BCHE	186.317	1.55441	0.217148	7.15832	8.16728e-13	3.46061e-11	up
SLC8A2	186.13	1.57268	0.23253	6.76332	1.34865e-11	4.49405e-10	up
PCDHGB6	184.047	1.09988	0.11351	9.68967	3.33596e-22	1.1985e-19	up
RELN	183.388	1.07594	0.1834	5.86663	4.4474e-09	8.89518e-08	up
ASB5	183.225	1.87982	0.333939	5.62923	1.81016e-08	3.208e-07	up
GPR27	181.978	1.00084	0.210567	4.75304	2.00376e-06	2.15949e-05	up
CSDC2	181.105	1.29527	0.142942	9.0615	1.28668e-19	2.40216e-17	up
RASSF8-AS1	179.902	1.22259	0.128552	9.5105	1.89752e-21	5.48141e-19	up
CD300E	179.543	1.01084	0.165943	6.09148	1.11874e-09	2.54142e-08	up
PCSK1	177.926	1.69794	0.186542	9.10214	8.85661e-20	1.70562e-17	up
C15orf59	177.89	1.05392	0.161958	6.50737	7.64775e-11	2.20326e-09	up
AMPH	176.549	1.14811	0.121207	9.4723	2.73753e-21	7.75083e-19	up
CDH19	175.686	1.73509	0.235466	7.36874	1.72248e-13	8.29293e-12	up
HAVCR1	173.563	1.28513	0.265079	4.8481	1.24647e-06	1.41429e-05	up
NPTX2	172.851	1.05193	0.158457	6.63857	3.16744e-11	9.87728e-10	up
CORO2B	172.053	1.03675	0.136067	7.6194	2.54859e-14	1.46452e-12	up
PLP1	171.768	1.72768	0.246842	6.99911	2.57598e-12	9.90386e-11	up
PANX2	171.258	1.12893	0.190708	5.91968	3.22567e-09	6.63973e-08	up
LY6K	171.217	1.25142	0.280143	4.46708	7.92953e-06	7.29841e-05	up
BHMT2	167.658	1.30404	0.155786	8.37066	5.7296e-17	5.80468e-15	up
COL21A1	166.922	1.078	0.158737	6.79109	1.11288e-11	3.77611e-10	up
RAB9B	166.672	1.20318	0.15622	7.70186	1.34102e-14	8.20208e-13	up
PLCXD3	165.856	1.03415	0.234198	4.41569	1.00687e-05	8.98113e-05	up
AGTR1	165.692	1.85575	0.241862	7.67279	1.68299e-14	1.01057e-12	up
KIF5C	165.101	1.03814	0.117895	8.80564	1.30103e-18	1.91804e-16	up
STMN2	163.166	1.43654	0.225558	6.36881	1.90498e-10	5.06805e-09	up
ITIH2	162.977	1.90055	0.232272	8.18242	2.78195e-16	2.39309e-14	up
AMBP	161.392	1.10869	0.207965	5.33113	9.76051e-08	1.43745e-06	up
COL24A1	160.764	1.07846	0.136781	7.88457	3.15627e-15	2.1625e-13	up
IL1A	160.618	1.13959	0.19438	5.8627	4.55408e-09	9.08542e-08	up
DPP6	158.819	2.16244	0.247757	8.72806	2.59085e-18	3.50527e-16	up
RGS7BP	157.404	1.00394	0.140667	7.13697	9.54077e-13	3.9756e-11	up
DGKI	157.027	1.34098	0.127815	10.4916	9.44247e-26	8.42459e-23	up
ZNF229	156.862	1.08363	0.176367	6.14421	8.03645e-10	1.87647e-08	up
VIPR2	156.167	1.25078	0.194699	6.42414	1.32615e-10	3.6626e-09	up
EBF2	155.385	1.34877	0.147512	9.14346	6.04869e-20	1.23143e-17	up
SULT1C4	154.354	1.35984	0.151251	8.99063	2.45807e-19	4.32469e-17	up
MASP1	151.303	1.51252	0.164341	9.20352	3.46417e-20	7.51796e-18	up
RBFOX3	150.85	1.74529	0.243359	7.17167	7.40894e-13	3.16754e-11	up
IQSEC3	150.526	1.05912	0.141812	7.46845	8.11434e-14	4.19169e-12	up
FHL5	149.295	1.11969	0.118511	9.44795	3.45541e-21	9.4095e-19	up
SMTNL2	149.189	1.0448	0.222661	4.69234	2.70104e-06	2.81997e-05	up
PPAPDC3	148.123	1.1697	0.12385	9.44441	3.57395e-21	9.60989e-19	up
PCDH10	147.075	1.76695	0.253129	6.98046	2.94213e-12	1.11512e-10	up
NCAM2	146.826	1.23588	0.173918	7.10614	1.19333e-12	4.88215e-11	up
FAM180A	145.698	1.15492	0.169811	6.80122	1.03734e-11	3.55078e-10	up
GPR98	145.007	1.14029	0.202958	5.61837	1.92768e-08	3.39163e-07	up
ADAMTS16	143.958	1.73167	0.169287	10.2292	1.46671e-24	9.21973e-22	up
PTPRN	143.217	1.64392	0.201644	8.15258	3.56239e-16	2.9922e-14	up
TUBB4A	140.728	1.66727	0.195232	8.53994	1.34294e-17	1.59486e-15	up
TMEM35	140.433	1.43247	0.218181	6.56553	5.18464e-11	1.54574e-09	up
GLP2R	139.765	1.27389	0.182459	6.98177	2.91486e-12	1.10871e-10	up
SUSD5	139.418	1.43617	0.152169	9.43796	3.8009e-21	1.00931e-18	up
DUSP9	137.421	2.02364	0.2705	7.48112	7.36927e-14	3.84218e-12	up
SYPL2	136.79	1.38452	0.149708	9.24812	2.28472e-20	5.08742e-18	up
TRPC4	136.461	1.35065	0.144746	9.33116	1.04722e-20	2.50121e-18	up
GLRB	136.439	1.02317	0.144483	7.0816	1.42496e-12	5.76907e-11	up
CNKSR2	136.16	1.40111	0.222572	6.29506	3.07276e-10	7.84297e-09	up
CLGN	135.805	1.07925	0.194493	5.54902	2.87276e-08	4.81644e-07	up
MYO18B	135.765	1.32847	0.254159	5.2269	1.72374e-07	2.38573e-06	up
NALCN	135.45	1.21428	0.155974	7.78516	6.96257e-15	4.46283e-13	up
MORN3	133.622	1.04095	0.162146	6.41981	1.36444e-10	3.74896e-09	up
TPH1	133.58	1.2835	0.190196	6.74831	1.49578e-11	4.94197e-10	up
SCN3B	133.201	1.01254	0.163979	6.17486	6.62213e-10	1.57287e-08	up
LRRC10B	132.807	1.23751	0.174775	7.08061	1.43525e-12	5.79973e-11	up
SCGB3A1	132.707	1.6682	0.261316	6.38385	1.72696e-10	4.64648e-09	up
METTL24	132.549	1.52179	0.197075	7.72188	1.14629e-14	7.11281e-13	up
EFNB3	132.201	1.08752	0.153887	7.06698	1.5834e-12	6.34443e-11	up
AP3B2	131.734	1.02529	0.212413	4.82689	1.38685e-06	1.55296e-05	up
NRXN1	130.93	1.08418	0.226199	4.79304	1.64269e-06	1.80679e-05	up
RBM24	130.862	1.34916	0.182896	7.37668	1.62287e-13	7.83984e-12	up
RIMS1	130.712	1.36297	0.226669	6.01304	1.82072e-09	3.93933e-08	up
PCDHB3	130.595	1.10976	0.14991	7.40287	1.33274e-13	6.61775e-12	up
NR1H4	130.337	1.15916	0.254476	4.55509	5.23623e-06	5.0568e-05	up
TKTL1	129.438	1.23052	0.290493	4.23596	2.27574e-05	0.000183091	up
FGG	128.052	2.67739	0.387356	6.91195	4.78047e-12	1.74088e-10	up
RND2	126.724	1.19105	0.173627	6.85986	6.89269e-12	2.42937e-10	up
ACTN2	125.688	2.35025	0.223796	10.5017	8.48011e-26	8.23977e-23	up
APOC3	124.86	2.91421	0.33998	8.57172	1.01952e-17	1.23128e-15	up
IGFBP1	124.667	1.51929	0.273278	5.55951	2.70534e-08	4.5734e-07	up
PCOLCE2	122.523	1.273	0.186344	6.83149	8.40352e-12	2.9162e-10	up
F7	121.232	1.15971	0.251302	4.61479	3.93485e-06	3.93789e-05	up
NLGN1	120.82	1.28413	0.20096	6.38997	1.65919e-10	4.48958e-09	up
BMPER	119.884	1.08877	0.173497	6.27547	3.4859e-10	8.81851e-09	up
BEND6	118.219	1.00363	0.129059	7.7765	7.45573e-15	4.73714e-13	up
PABPC4L	118.211	1.08953	0.119887	9.08797	1.00906e-19	1.91735e-17	up
HTR2A	118.149	1.29973	0.158736	8.18799	2.65615e-16	2.31752e-14	up
TCEAL7	117.769	1.13725	0.132883	8.55826	1.1458e-17	1.36834e-15	up
PRND	116.713	1.02385	0.179078	5.71736	1.08191e-08	1.99978e-07	up
RUNDC3A	115.492	1.34835	0.187901	7.17584	7.1863e-13	3.07543e-11	up
SMPX	115.02	1.1946	0.319119	3.74342	0.000181529	0.00111427	up
TDRD9	114.833	1.26979	0.212796	5.9672	2.41361e-09	5.09575e-08	up
NAP1L3	114.302	1.10177	0.143505	7.67755	1.62166e-14	9.77869e-13	up
ANXA8L1	113.428	1.59309	0.210864	7.55507	4.18649e-14	2.30948e-12	up
DAB1	113.136	1.14265	0.186515	6.12628	8.99552e-10	2.09014e-08	up
WISP2	113.051	1.48041	0.184453	8.02594	1.00753e-15	7.57353e-14	up
ALDH1A2	112.417	2.09815	0.161501	12.9915	1.36644e-38	1.46048e-34	up
TAC3	112.262	1.19773	0.190341	6.29258	3.12233e-10	7.95525e-09	up
PENK	111.548	1.82898	0.273241	6.69366	2.17664e-11	7.00736e-10	up
LRP2	111.228	2.41279	0.251161	9.60653	7.50327e-22	2.43021e-19	up
RIMS4	110.903	1.49637	0.29039	5.15296	2.56402e-07	3.41069e-06	up
DPY19L2	110.249	1.03441	0.153042	6.75899	1.38953e-11	4.61588e-10	up
C8orf88	109.794	1.75972	0.191779	9.17579	4.4826e-20	9.58223e-18	up
NTRK3	109.749	1.04176	0.182442	5.7101	1.12912e-08	2.07807e-07	up
CARTPT	109.045	2.80884	0.341791	8.21799	2.06935e-16	1.85474e-14	up
ANXA8	108.782	1.1024	0.272504	4.04543	5.22265e-05	0.000378319	up
GRIK3	108.395	1.33026	0.219828	6.05138	1.4361e-09	3.18453e-08	up
SH3RF3-AS1	108.264	1.06673	0.111233	9.59006	8.80376e-22	2.72744e-19	up
RP11-109L13.1	107.644	1.85625	0.204738	9.0665	1.229e-19	2.30454e-17	up
SCGN	107.246	2.06143	0.280006	7.3621	1.81042e-13	8.67721e-12	up
ROS1	107.209	1.79045	0.236218	7.57964	3.4651e-14	1.94159e-12	up
RADIL	104.918	1.24405	0.145724	8.53703	1.3772e-17	1.6265e-15	up
DNER	104.798	1.02778	0.213424	4.81568	1.46701e-06	1.63034e-05	up
SLC13A5	103.991	2.1711	0.225552	9.62576	6.22471e-22	2.0791e-19	up
LINC00578	103.99	1.26377	0.16482	7.66757	1.75284e-14	1.0481e-12	up
KCNK2	103.982	1.02183	0.232907	4.38731	1.14763e-05	0.000100521	up
APCDD1L	103.909	1.42775	0.155156	9.20201	3.5131e-20	7.58563e-18	up
AKAP2	103.78	1.01209	0.118924	8.51042	1.73302e-17	1.99172e-15	up
THSD7B	103.214	1.568	0.198038	7.91771	2.41934e-15	1.69842e-13	up
LINC01579	102.542	1.3679	0.218836	6.25079	4.08393e-10	1.0163e-08	up
RP11-6O2.3	102.068	1.37375	0.190886	7.19672	6.16798e-13	2.6826e-11	up
CDO1	100.996	1.21057	0.177281	6.82857	8.57644e-12	2.97138e-10	up
XIRP1	100.781	1.20923	0.19387	6.23735	4.45048e-10	1.10047e-08	up
LBP	100.561	2.27465	0.232443	9.78583	1.29528e-22	4.9444e-20	up
NPAS3	100.56	1.12246	0.152905	7.34087	2.1221e-13	1.00361e-11	up
WDR17	99.9863	1.24482	0.187731	6.63087	3.33713e-11	1.03461e-09	up
SOX11	99.7325	1.03934	0.154097	6.74468	1.53367e-11	5.05933e-10	up
SHC4	97.9568	1.00823	0.136337	7.39518	1.41221e-13	6.94778e-12	up
CSMD1	97.8028	1.25517	0.26717	4.69801	2.62709e-06	2.75285e-05	up
JPH3	97.7154	1.35596	0.197443	6.8676	6.5291e-12	2.30693e-10	up
ELOVL2	97.3367	1.4997	0.148328	10.1107	4.95318e-24	2.75017e-21	up
NEFH	96.6577	1.71173	0.153381	11.16	6.40139e-29	1.01362e-25	up
LYPD1	96.2361	1.05864	0.147262	7.18886	6.53334e-13	2.82712e-11	up
NOS1	95.9305	1.63879	0.221058	7.41338	1.23121e-13	6.14214e-12	up
CRTAC1	95.5154	1.6658	0.212032	7.85635	3.95479e-15	2.65847e-13	up
APOH	95.06	1.96352	0.261188	7.51765	5.57696e-14	2.99162e-12	up
PAH	93.9454	1.75692	0.273605	6.42137	1.35053e-10	3.71792e-09	up
FMN2	93.5703	1.29519	0.209113	6.19373	5.87565e-10	1.40887e-08	up
HS6ST3	92.8445	1.79557	0.234312	7.66314	1.8144e-14	1.07737e-12	up
CYP24A1	92.6379	1.34386	0.258546	5.19776	2.01706e-07	2.74635e-06	up
PLA2G5	92.573	1.09813	0.159681	6.87702	6.1119e-12	2.17389e-10	up
SERPINA10	92.5209	1.62779	0.294911	5.5196	3.3977e-08	5.58915e-07	up
SLC35F1	92.2081	1.1646	0.1446	8.05395	8.01622e-16	6.20865e-14	up
CECR2	92.045	1.33288	0.190419	6.99974	2.56433e-12	9.86795e-11	up
ADAMTS3	91.8431	1.00391	0.104364	9.61928	6.62946e-22	2.19713e-19	up
ANKS1B	91.5155	1.12547	0.173254	6.49607	8.24468e-11	2.35304e-09	up
SORCS1	91.344	1.09767	0.217609	5.04422	4.55373e-07	5.75142e-06	up
ITIH3	91.3014	1.11359	0.157879	7.05346	1.74528e-12	6.91527e-11	up
SCN5A	91.215	1.23212	0.180933	6.80984	9.77078e-12	3.35796e-10	up
CST6	90.955	1.1231	0.233428	4.81133	1.4993e-06	1.66406e-05	up
LGALS7B	90.6461	1.10494	0.284968	3.87741	0.000105575	0.00069549	up
VWA5B1	90.6167	1.8542	0.270798	6.84719	7.53127e-12	2.63274e-10	up
KCNA5	89.135	1.79452	0.168277	10.6641	1.49892e-26	1.56301e-23	up
ADCYAP1	88.8793	1.5578	0.206807	7.53263	4.97295e-14	2.68785e-12	up
AF001548.3	88.6953	1.63625	0.248545	6.5833	4.60133e-11	1.39617e-09	up
KCND2	88.5354	1.17961	0.150738	7.82556	5.05404e-15	3.33449e-13	up
PAEP	88.0735	1.6948	0.261872	6.47189	9.67821e-11	2.72577e-09	up
ZNF114	87.7231	1.16148	0.18632	6.23377	4.5534e-10	1.12267e-08	up
ADAMTS9-AS2	87.5001	1.1721	0.166997	7.0187	2.2394e-12	8.69582e-11	up
KLHL4	87.1924	1.64108	0.158947	10.3247	5.44981e-25	3.94908e-22	up
TRIM71	86.8024	2.6549	0.290178	9.14921	5.73503e-20	1.1788e-17	up
TPO	86.4895	1.00249	0.20061	4.99721	5.81667e-07	7.15215e-06	up
ZNF667	86.1631	1.18136	0.139338	8.47838	2.28356e-17	2.52925e-15	up
S100A12	85.5587	1.14957	0.206722	5.56096	2.683e-08	4.53922e-07	up
NPY1R	85.5178	1.14286	0.202031	5.65688	1.54151e-08	2.76584e-07	up
GPM6A	85.0257	1.58314	0.193372	8.18705	2.67707e-16	2.32155e-14	up
KIAA2022	84.764	1.20787	0.20589	5.86656	4.44927e-09	8.89518e-08	up
FGL1	84.1722	1.43014	0.295614	4.83785	1.31253e-06	1.47982e-05	up
KCNA1	83.7613	3.0849	0.306087	10.0785	6.87815e-24	3.7223e-21	up
RP11-554A11.4	83.4619	1.33952	0.189179	7.0807	1.43426e-12	5.79973e-11	up
PLIN1	82.936	1.33012	0.188962	7.03911	1.93469e-12	7.60935e-11	up
HP	82.6645	2.34796	0.225283	10.4223	1.96215e-25	1.55348e-22	up
HAS1	82.4912	1.92929	0.196386	9.82393	8.88155e-23	3.5822e-20	up
RP11-92C4.6	82.0094	1.21583	0.144365	8.42192	3.70366e-17	3.93887e-15	up
LINC00958	81.973	1.02871	0.263484	3.90428	9.45053e-05	0.000631212	up
ADAMTS18	81.531	1.13004	0.160638	7.03466	1.99746e-12	7.79885e-11	up
BIRC7	81.2313	1.04198	0.204998	5.08287	3.71769e-07	4.78016e-06	up
AC053503.12	80.4952	2.40848	0.301136	7.99799	1.26465e-15	9.27405e-14	up
IQCA1	80.0849	1.14575	0.131031	8.7441	2.24798e-18	3.14078e-16	up
TMEM59L	79.8383	1.0306	0.19183	5.37246	7.76687e-08	1.17045e-06	up
CADM2	79.2539	1.31219	0.232261	5.64964	1.60784e-08	2.87494e-07	up
GAP43	78.5828	1.242	0.191479	6.48637	8.79284e-11	2.49449e-09	up
IGFN1	78.4151	1.42148	0.241471	5.88674	3.93883e-09	7.95826e-08	up
CYTL1	78.4137	1.23024	0.140907	8.73087	2.52714e-18	3.44085e-16	up
MCEMP1	78.1213	1.01833	0.177303	5.74342	9.27807e-09	1.73976e-07	up
CPZ	77.5455	1.10177	0.145899	7.55157	4.30036e-14	2.3571e-12	up
TBX15	77.4576	1.07312	0.148918	7.20611	5.75735e-13	2.5242e-11	up
RSPO1	77.3219	1.37056	0.199783	6.86022	6.87558e-12	2.42534e-10	up
NAP1L2	77.247	1.1567	0.18653	6.20117	5.6046e-10	1.34994e-08	up
CPEB1	77.056	1.18319	0.160943	7.35161	1.9584e-13	9.33416e-12	up
CDKL2	76.8475	1.06656	0.156922	6.79671	1.07036e-11	3.6492e-10	up
RP11-102K13.5	76.4957	2.02671	0.175032	11.5791	5.2598e-31	1.07082e-27	up
TBX4	75.5214	1.38743	0.261068	5.31444	1.06988e-07	1.56325e-06	up
RIMS2	74.9069	1.0938	0.213537	5.12232	3.01799e-07	3.95369e-06	up
PTX3	74.7228	1.36341	0.151753	8.98443	2.60091e-19	4.48473e-17	up
STK32A	74.7186	1.04087	0.192273	5.4135	6.18029e-08	9.56417e-07	up
KCNS1	74.5214	1.13294	0.213901	5.29657	1.17998e-07	1.70144e-06	up
DCX	74.1492	1.09663	0.246066	4.45662	8.32603e-06	7.61688e-05	up
GALNT13	74.05	1.71347	0.223668	7.66077	1.84822e-14	1.09594e-12	up
FXYD2	73.9471	1.0134	0.218838	4.63081	3.64244e-06	3.6771e-05	up
SCHIP1	73.2362	1.1144	0.120113	9.27796	1.7275e-20	3.92851e-18	up
HPSE2	72.8809	1.46532	0.213985	6.84776	7.50135e-12	2.62658e-10	up
CTSG	72.0718	1.17765	0.227705	5.17181	2.31831e-07	3.11065e-06	up
NKX6-1	71.6144	1.1753	0.278	4.22769	2.36103e-05	0.000189027	up
TMEM252	71.5882	2.00883	0.241885	8.3049	9.99023e-17	9.55508e-15	up
GPIHBP1	71.3572	1.04351	0.158864	6.56858	5.07973e-11	1.5187e-09	up
DRP2	71.1483	1.06545	0.135342	7.87227	3.4826e-15	2.36336e-13	up
FLRT1	70.8642	1.15839	0.148834	7.78307	7.07829e-15	4.53021e-13	up
AVPR2	70.7656	1.16466	0.151634	7.68073	1.58185e-14	9.55209e-13	up
F2	70.7628	2.88468	0.247419	11.6591	2.06257e-31	5.18711e-28	up
WNK3	70.0331	1.03817	0.12624	8.22374	1.97258e-16	1.77172e-14	up
C20orf166-AS1	69.4565	1.48436	0.243611	6.09316	1.10701e-09	2.51869e-08	up
SLC7A10	69.4395	2.92138	0.30716	9.51094	1.88949e-21	5.48141e-19	up
LINC00648	69.4124	1.51547	0.393768	3.84864	0.000118777	0.000770454	up
CFAP74	69.2222	1.06219	0.195025	5.44645	5.1386e-08	8.13368e-07	up
EMILIN3	68.7574	1.06508	0.160262	6.6459	3.0138e-11	9.45332e-10	up
PNMA3	68.7334	1.71049	0.22912	7.4655	8.29864e-14	4.2746e-12	up
RP11-524D16__A.3	68.6755	1.00051	0.114546	8.7346	2.44522e-18	3.35066e-16	up
PNMA5	68.2713	1.94242	0.312212	6.22146	4.92542e-10	1.20261e-08	up
LRAT	67.8872	1.60525	0.217857	7.36839	1.72706e-13	8.29627e-12	up
CACNA1B	67.6927	1.69711	0.235366	7.21051	5.57409e-13	2.44922e-11	up
AC003090.1	67.4153	1.43032	0.228303	6.26501	3.72797e-10	9.34792e-09	up
KLHL30	67.2314	1.19662	0.139292	8.59073	8.64172e-18	1.0556e-15	up
ADCYAP1R1	66.2222	1.79822	0.206131	8.72367	2.69323e-18	3.63229e-16	up
RNF144A-AS1	65.5782	1.14258	0.128209	8.91189	5.01705e-19	8.24977e-17	up
PCDHA11	65.5751	1.36515	0.278509	4.90165	9.50361e-07	1.11256e-05	up
PTPN5	64.5556	1.05804	0.165936	6.37621	1.81527e-10	4.85051e-09	up
NUDT11	64.4766	1.10378	0.149156	7.40016	1.36018e-13	6.715e-12	up
MAB21L2	63.8294	1.72237	0.212335	8.11156	4.9973e-16	4.03773e-14	up
PAPPA2	63.6218	1.20305	0.19639	6.12581	9.02212e-10	2.09472e-08	up
GABBR2	63.1218	1.67452	0.200711	8.34291	7.24859e-17	7.15702e-15	up
FAM19A4	63.1139	1.90888	0.320724	5.9518	2.65204e-09	5.54439e-08	up
FBN3	63.0954	1.30297	0.235355	5.53618	3.0914e-08	5.13469e-07	up
NKAIN4	62.6685	1.60714	0.191895	8.37508	5.51846e-17	5.6516e-15	up
NKX2-5	62.0899	1.2002	0.271968	4.41301	1.01943e-05	9.07801e-05	up
INA	61.7439	1.51075	0.193392	7.81185	5.63534e-15	3.68955e-13	up
IGSF11	61.5353	1.38032	0.184236	7.49213	6.77634e-14	3.57665e-12	up
MAGEL2	61.3744	1.94989	0.165693	11.7681	5.6985e-32	1.7402e-28	up
NEFL	61.2818	1.97256	0.24766	7.96479	1.65505e-15	1.1993e-13	up
INHA	61.1378	1.50914	0.251814	5.99307	2.05912e-09	4.38851e-08	up
PCDHA10	60.9925	1.00068	0.18344	5.4551	4.89447e-08	7.78182e-07	up
LRRC55	60.8877	1.109	0.148808	7.4526	9.15171e-14	4.68578e-12	up
AC018804.7	60.857	1.21409	0.160966	7.54255	4.60858e-14	2.50675e-12	up
AFP	60.7003	3.88058	0.302913	12.8109	1.42504e-37	1.19446e-33	up
KIAA1045	60.201	1.79088	0.190236	9.414	4.77591e-21	1.23003e-18	up
TAC1	60.0795	2.22073	0.318267	6.97757	3.00319e-12	1.13224e-10	up
ACTA1	59.6838	1.11713	0.130212	8.57934	9.54187e-18	1.15893e-15	up
SULT2A1	59.6411	1.12074	0.294076	3.81104	0.000138384	0.000880406	up
SV2C	59.2675	1.05369	0.188736	5.58285	2.36609e-08	4.05441e-07	up
SLITRK4	59.0824	1.21075	0.169425	7.14624	8.91859e-13	3.7382e-11	up
ANGPTL7	58.6883	1.4935	0.198478	7.52479	5.28061e-14	2.84335e-12	up
ONECUT1	58.4948	2.01167	0.292115	6.88658	5.71484e-12	2.04374e-10	up
BAI3	57.7251	1.41618	0.191665	7.38879	1.48173e-13	7.23982e-12	up
GPR17	57.5802	1.11406	0.173588	6.41781	1.38247e-10	3.79363e-09	up
CNTN2	57.1366	1.21968	0.192301	6.34255	2.25997e-10	5.924e-09	up
THPO	57.0864	2.37677	0.199063	11.9398	7.3443e-33	3.13991e-29	up
GDF10	57.0623	1.16846	0.227507	5.13593	2.80754e-07	3.70809e-06	up
PCYT1B	56.8033	1.39875	0.184879	7.56578	3.85559e-14	2.14354e-12	up
CCKAR	56.7399	1.49137	0.323521	4.60979	4.03067e-06	4.02249e-05	up
PCDHA12	56.6997	1.73492	0.303476	5.71685	1.0852e-08	2.00499e-07	up
LINC01140	56.621	1.05846	0.136117	7.77615	7.47637e-15	4.74239e-13	up
MORN5	56.3679	2.09635	0.301343	6.9567	3.48328e-12	1.29835e-10	up
MAGEC2	56.1829	1.69194	0.54317	3.11493	0.00183991	0.00794322	up
RP11-758N13.1	55.6325	1.26411	0.161604	7.82228	5.18737e-15	3.41719e-13	up
GRPR	55.6227	1.72748	0.216888	7.96485	1.65421e-15	1.1993e-13	up
SOAT2	55.4094	1.83135	0.265384	6.90076	5.17252e-12	1.86932e-10	up
LRRC4C	55.082	1.01213	0.168873	5.99346	2.05425e-09	4.38075e-08	up
FTCD	55.0631	1.70931	0.250779	6.81597	9.36273e-12	3.2229e-10	up
AC007743.1	54.8311	1.23402	0.168451	7.32569	2.37665e-13	1.11291e-11	up
SLCO1A2	54.8256	1.08581	0.241177	4.50212	6.72797e-06	6.30239e-05	up
AARD	54.7873	1.36797	0.196214	6.97183	3.12852e-12	1.17644e-10	up
CCDC85A	54.7234	1.23495	0.150459	8.20789	2.25113e-16	1.9926e-14	up
KLK5	54.6266	2.7077	0.350356	7.72843	1.08885e-14	6.78592e-13	up
PPBP	54.3061	1.24635	0.248448	5.01654	5.26096e-07	6.52704e-06	up
PABPC5	54.2911	1.05885	0.126986	8.3383	7.53668e-17	7.39027e-15	up
NUPR1L	53.5649	1.20934	0.339375	3.56342	0.000366049	0.00202821	up
TCF23	53.489	1.26827	0.233737	5.42606	5.76132e-08	8.99941e-07	up
ZNF541	53.1783	1.17328	0.187862	6.24542	4.22655e-10	1.05057e-08	up
CTD-3080P12.3	53.043	1.18232	0.264024	4.47807	7.53216e-06	6.97925e-05	up
DPYSL5	52.6009	1.75206	0.241053	7.26838	3.63834e-13	1.64082e-11	up
CTCFL	51.8924	1.63725	0.28382	5.76863	7.99163e-09	1.52054e-07	up
LIN28B	51.8334	2.02211	0.453363	4.46026	8.18613e-06	7.5039e-05	up
SCN2B	51.5593	1.22162	0.201146	6.07328	1.25322e-09	2.80666e-08	up
GRP	51.0886	1.10459	0.277309	3.98326	6.79775e-05	0.000473947	up
MTUS2	51.0731	1.10612	0.174893	6.32457	2.53934e-10	6.59565e-09	up
AC006548.28	50.9947	1.57433	0.19995	7.87363	3.445e-15	2.34529e-13	up
GDF6	50.8776	1.34358	0.201433	6.67008	2.55672e-11	8.15727e-10	up
LINC00924	50.7453	1.07986	0.161573	6.68342	2.33433e-11	7.47004e-10	up
SYT14	50.5483	1.58051	0.19915	7.93624	2.08395e-15	1.4874e-13	up
CYP27C1	50.4815	1.0542	0.152786	6.89981	5.20725e-12	1.88028e-10	up
BPIFB2	49.6378	1.73774	0.41186	4.21924	2.45126e-05	0.000195196	up
TRHDE-AS1	49.6234	2.22553	0.273726	8.13049	4.27563e-16	3.50184e-14	up
RP11-358D17.2	49.6026	1.26053	0.214668	5.872	4.30575e-09	8.64243e-08	up
AF001548.6	49.5704	1.64673	0.232382	7.08632	1.37727e-12	5.59535e-11	up
DGKB	49.554	1.03162	0.1895	5.44392	5.2121e-08	8.2287e-07	up
LMO1	49.4724	1.90511	0.302752	6.29265	3.12094e-10	7.95525e-09	up
NOG	49.3813	1.22411	0.18604	6.57982	4.71004e-11	1.42358e-09	up
ART4	49.0736	1.40546	0.19245	7.30298	2.81453e-13	1.29946e-11	up
DPP10	49.0464	2.13379	0.2832	7.5346	4.89844e-14	2.65092e-12	up
LINC01139	49.0441	1.33941	0.325422	4.11591	3.8566e-05	0.00028957	up
SFTPB	48.0718	1.25145	0.217648	5.74988	8.93044e-09	1.67752e-07	up
ADAMTS9-AS1	47.8854	1.09968	0.150361	7.31361	2.60054e-13	1.20849e-11	up
SYT3	47.7519	1.50905	0.195405	7.72268	1.13905e-14	7.07814e-13	up
MYO3A	47.6182	1.41365	0.222444	6.3551	2.08292e-10	5.50379e-09	up
C8orf46	47.3353	1.03164	0.20362	5.0665	4.05189e-07	5.17106e-06	up
ZNF812	47.3123	1.07148	0.219981	4.87076	1.11171e-06	1.28007e-05	up
SEZ6L	47.0025	1.0122	0.193079	5.2424	1.58503e-07	2.21237e-06	up
CTD-2015G9.2	46.9517	1.81558	0.280679	6.46852	9.89662e-11	2.78287e-09	up
SHISA9	46.8495	1.7468	0.230282	7.58551	3.31194e-14	1.85821e-12	up
ANKRD1	46.7628	1.78527	0.226983	7.86521	3.68467e-15	2.48863e-13	up
SYT16	46.6914	1.16055	0.215896	5.37549	7.63731e-08	1.15377e-06	up
NWD2	46.4965	1.05137	0.203312	5.17123	2.32562e-07	3.1188e-06	up
PKLR	46.1765	1.0784	0.254661	4.23466	2.28898e-05	0.000183942	up
BARX1-AS1	45.9761	1.33119	0.212687	6.25893	3.87639e-10	9.68033e-09	up
CNTN3	45.8473	1.16763	0.203662	5.73316	9.85785e-09	1.8396e-07	up
PGM5-AS1	45.5889	1.9687	0.275162	7.15471	8.38512e-13	3.54145e-11	up
AP001626.1	45.3064	1.47808	0.273045	5.41333	6.1865e-08	9.56916e-07	up
LCT	45.2455	1.81867	0.249772	7.28132	3.30579e-13	1.50034e-11	up
RP11-655M14.13	45.1675	1.11673	0.199403	5.60034	2.13934e-08	3.70928e-07	up
HPX	45.0207	1.0972	0.153286	7.15787	8.19417e-13	3.46857e-11	up
RP11-242J7.1	44.736	1.416	0.246595	5.7422	9.34528e-09	1.74929e-07	up
NPY	43.9692	1.82815	0.280024	6.52856	6.64067e-11	1.9345e-09	up
CBLN1	43.8211	1.2699	0.24517	5.17968	2.22266e-07	2.99765e-06	up
CASQ1	43.5503	1.36773	0.213791	6.39752	1.57917e-10	4.29532e-09	up
TGFB2-AS1	43.5205	1.0744	0.136903	7.8479	4.23049e-15	2.82163e-13	up
RP11-672A2.4	43.51	1.1469	0.123148	9.31316	1.2408e-20	2.8988e-18	up
LINC00392	42.9208	2.69918	0.464852	5.80655	6.37749e-09	1.2371e-07	up
FAM66B	42.8664	1.02664	0.147399	6.96504	3.28302e-12	1.23122e-10	up
ADIPOQ	42.796	2.62694	0.34736	7.5626	3.95096e-14	2.19371e-12	up
SYN3	42.7237	1.26505	0.200745	6.3018	2.94207e-10	7.52286e-09	up
IL31RA	42.6485	1.39086	0.176791	7.86726	3.62493e-15	2.45605e-13	up
RP11-669N7.2	42.588	1.26732	0.402348	3.1498	0.00163381	0.00720775	up
COL26A1	42.4054	2.02582	0.203393	9.96011	2.27799e-23	1.08212e-20	up
KRT81	42.0677	1.40678	0.184001	7.64549	2.08151e-14	1.2224e-12	up
RPRM	42.0203	1.20669	0.230409	5.23714	1.63085e-07	2.27039e-06	up
CPA4	41.787	1.01948	0.217815	4.68051	2.86167e-06	2.96594e-05	up
RP11-758M4.4	41.6931	1.01529	0.289305	3.5094	0.000449124	0.00240378	up
SMLR1	41.6148	1.54075	0.262937	5.85976	4.63544e-09	9.2262e-08	up
UCN2	41.5783	1.38066	0.182347	7.5716	3.68647e-14	2.06292e-12	up
NTNG1	41.4315	1.29887	0.215861	6.01716	1.77507e-09	3.84446e-08	up
LINC00704	41.3222	1.28362	0.216173	5.93792	2.88664e-09	5.99673e-08	up
GPR87	41.2481	1.10438	0.274181	4.02794	5.62681e-05	0.000402798	up
KIRREL3	41.0929	1.0792	0.154119	7.00238	2.51657e-12	9.7016e-11	up
MEIS3P2	40.7883	1.10104	0.138243	7.96454	1.65836e-15	1.19966e-13	up
AP000695.6	40.7216	1.03513	0.123673	8.36984	5.76966e-17	5.83145e-15	up
PALM2-AKAP2	40.6358	1.13371	0.117605	9.63999	5.41956e-22	1.83891e-19	up
AHSG	40.3222	3.51846	0.298352	11.793	4.24239e-32	1.39519e-28	up
KLHL38	40.26	1.20047	0.161041	7.45439	9.0286e-14	4.62829e-12	up
AF001548.4	40.0811	1.26534	0.229016	5.52513	3.29242e-08	5.43477e-07	up
STXBP5L	39.9967	1.22356	0.206928	5.91299	3.35945e-09	6.88526e-08	up
FGF14-AS2	39.8709	1.08388	0.169586	6.3913	1.6448e-10	4.45347e-09	up
GCG	39.2002	3.08155	0.413835	7.44632	9.5979e-14	4.89665e-12	up
XKR7	39.1443	2.145	0.245272	8.74538	2.22268e-18	3.12015e-16	up
VWC2	37.6528	1.60368	0.229353	6.99218	2.70639e-12	1.03586e-10	up
LINC01018	37.4446	1.10582	0.250065	4.42214	9.77297e-06	8.75573e-05	up
KIF25-AS1	37.3538	1.04458	0.295021	3.54069	0.000399089	0.00217909	up
FAM43B	37.3442	1.10774	0.164387	6.73863	1.59886e-11	5.25816e-10	up
PCDHGA3	37.2994	1.42448	0.143128	9.95248	2.45977e-23	1.14307e-20	up
LINC00707	37.2848	1.09255	0.233231	4.68442	2.80757e-06	2.91871e-05	up
CHODL	37.1414	1.01817	0.188594	5.39876	6.71036e-08	1.02864e-06	up
LEFTY2	36.9409	1.3307	0.202849	6.56005	5.37895e-11	1.59699e-09	up
ITLN2	36.8822	1.34538	0.283088	4.75253	2.00885e-06	2.16278e-05	up
UPK2	36.588	1.17255	0.210633	5.56682	2.59434e-08	4.40667e-07	up
LRP1B	36.3464	1.12893	0.205974	5.48091	4.23153e-08	6.83713e-07	up
SLC2A14	36.2517	1.07291	0.200168	5.36002	8.32117e-08	1.24433e-06	up
CACNG6	35.9715	1.6421	0.282815	5.80625	6.38865e-09	1.23814e-07	up
GPR88	35.9681	1.09962	0.173345	6.34356	2.24519e-10	5.88886e-09	up
LINC00460	35.9007	1.02338	0.198997	5.1427	2.70814e-07	3.589e-06	up
NXPE2	35.8692	1.29222	0.254233	5.08282	3.71876e-07	4.78016e-06	up
FLJ16779	35.7343	1.99089	0.200899	9.90989	3.77061e-23	1.67922e-20	up
SVOPL	35.7288	1.04056	0.212584	4.89481	9.83999e-07	1.1466e-05	up
ZPLD1	35.7117	1.05844	0.204069	5.18668	2.14073e-07	2.89445e-06	up
POU3F3	35.6289	2.06059	0.286658	7.18831	6.55958e-13	2.83561e-11	up
LINC00890	35.5862	1.62033	0.212464	7.62638	2.41443e-14	1.39304e-12	up
FAM181B	35.1738	1.63283	0.197619	8.26251	1.42639e-16	1.31712e-14	up
ARMC4	35.1016	1.02261	0.196341	5.20832	1.90563e-07	2.61024e-06	up
CACNA1G	35.0005	1.01115	0.149107	6.78135	1.19061e-11	3.99547e-10	up
CNGA3	34.954	1.46565	0.201345	7.27931	3.35524e-13	1.51956e-11	up
LRRTM1	34.9216	1.32986	0.253272	5.25073	1.51502e-07	2.12296e-06	up
NRG3	34.5023	1.94735	0.207074	9.4041	5.24777e-21	1.31203e-18	up
SLCO4C1	34.3976	1.13664	0.183557	6.19227	5.93027e-10	1.42117e-08	up
ASCL1	34.3778	1.3809	0.241395	5.72051	1.06204e-08	1.96901e-07	up
UBXN10-AS1	34.3389	1.19012	0.188004	6.33029	2.44706e-10	6.37534e-09	up
CLVS2	33.9094	1.84778	0.318996	5.79247	6.93582e-09	1.33331e-07	up
SLITRK3	33.3855	1.43866	0.256603	5.60655	2.06403e-08	3.59444e-07	up
NUDT10	33.375	1.34175	0.182015	7.37163	1.68552e-13	8.12413e-12	up
RP11-90P13.1	33.321	1.06266	0.201544	5.27258	1.34521e-07	1.91005e-06	up
HSPB2	33.2921	1.04984	0.130946	8.01735	1.08054e-15	8.04812e-14	up
RP11-867G23.10	33.2027	1.38021	0.182351	7.56896	3.76236e-14	2.10265e-12	up
ZNF663P	33.1285	1.05247	0.28995	3.62982	0.000283614	0.00163239	up
CTD-2033D15.2	33.0339	1.28478	0.141299	9.09261	9.66853e-20	1.85363e-17	up
TDRD12	32.931	1.28704	0.185585	6.93501	4.06199e-12	1.49066e-10	up
RP3-407E4.4	32.631	1.07263	0.326574	3.2845	0.00102162	0.00481772	up
UCN3	32.4778	1.75746	0.278206	6.31714	2.66443e-10	6.87461e-09	up
FGF5	32.4688	1.54681	0.220187	7.02501	2.14051e-12	8.31937e-11	up
RP11-359E10.1	32.2518	1.41668	0.174464	8.12018	4.65506e-16	3.79805e-14	up
LGALS12	32.115	1.50178	0.192404	7.80534	5.93408e-15	3.86737e-13	up
C19orf84	32.1062	1.52255	0.18951	8.03415	9.42308e-16	7.1052e-14	up
NEFM	32.0255	1.19708	0.192402	6.22173	4.91701e-10	1.20124e-08	up
SOHLH2	32.0088	1.97788	0.311341	6.35279	2.11444e-10	5.57672e-09	up
ZCCHC12	31.8979	1.0055	0.185372	5.42423	5.82044e-08	9.07848e-07	up
AOC4P	31.6899	1.0724	0.17402	6.16247	7.16173e-10	1.69163e-08	up
ADRB3	31.624	2.0472	0.232323	8.81187	1.23071e-18	1.82064e-16	up
RP11-384P7.7	31.5741	1.68565	0.214858	7.84541	4.31553e-15	2.86939e-13	up
AC017060.1	31.5552	1.29324	0.225623	5.73188	9.93245e-09	1.8511e-07	up
LINC01446	31.5485	1.30482	0.398974	3.27043	0.00107384	0.00502958	up
HMP19	31.4298	1.97699	0.215379	9.17911	4.34651e-20	9.33802e-18	up
KLHL41	30.8216	1.07796	0.147057	7.33018	2.29842e-13	1.08004e-11	up
MIR646HG	30.8053	1.32928	0.178679	7.43947	1.01089e-13	5.12676e-12	up
CLDN19	30.7857	1.3118	0.234944	5.58348	2.35751e-08	4.04418e-07	up
NGF	30.6932	1.15195	0.152367	7.56035	4.01982e-14	2.22328e-12	up
RASGEF1C	30.6653	1.18256	0.190681	6.20178	5.58293e-10	1.34547e-08	up
SLC7A14	30.6239	1.98509	0.235738	8.42074	3.74113e-17	3.96885e-15	up
MLNR	30.5883	2.09675	0.25905	8.09401	5.77312e-16	4.60481e-14	up
CTD-2554C21.3	30.5818	1.10354	0.165957	6.64951	2.94073e-11	9.26494e-10	up
KRBOX1	30.4559	1.20342	0.211066	5.70161	1.18683e-08	2.17398e-07	up
RP11-431J24.2	30.4374	1.37905	0.238517	5.78176	7.39224e-09	1.41342e-07	up
FAM133A	30.4233	1.19168	0.273064	4.36409	1.27655e-05	0.000110122	up
MMP8	30.1646	1.31275	0.228498	5.74515	9.1839e-09	1.72286e-07	up
SLC5A7	29.8678	2.19605	0.260393	8.43362	3.35131e-17	3.60903e-15	up
AQPEP	29.6864	1.12866	0.170877	6.60507	3.9734e-11	1.22036e-09	up
KERA	29.6823	1.8563	0.22598	8.21444	2.13161e-16	1.89072e-14	up
EPHA6	29.6555	1.88169	0.233088	8.07289	6.86546e-16	5.38567e-14	up
AC010980.2	29.5926	1.01404	0.185147	5.47695	4.32717e-08	6.97342e-07	up
UNC45B	29.2506	1.21943	0.193096	6.31513	2.69926e-10	6.95609e-09	up
ZIC1	29.1905	1.23734	0.322971	3.83111	0.000127569	0.000820142	up
MAGEC1	29.154	1.72035	0.471799	3.64637	0.000265973	0.00154667	up
ZNF676	28.9909	1.44411	0.209351	6.898	5.27383e-12	1.90111e-10	up
CXorf67	28.9472	2.60189	0.380704	6.83443	8.23342e-12	2.85949e-10	up
CPN1	28.9203	1.5697	0.362732	4.32745	1.50846e-05	0.000127908	up
RP11-276H19.1	28.7959	1.06563	0.1857	5.73848	9.55284e-09	1.78736e-07	up
SLC2A2	28.688	1.85925	0.265941	6.9912	2.72535e-12	1.04219e-10	up
ZNF492	28.6013	1.10015	0.214318	5.13323	2.84809e-07	3.75121e-06	up
GRIA1	28.2126	1.44848	0.197195	7.34541	2.05134e-13	9.72295e-12	up
MGAT4C	27.9696	1.35285	0.219673	6.15847	7.3449e-10	1.73203e-08	up
CTB-61M7.2	27.9054	1.03429	0.180754	5.72206	1.05242e-08	1.95372e-07	up
ABCB5	27.7164	1.02711	0.215326	4.77004	1.84186e-06	2.00369e-05	up
RP11-314B1.2	27.6796	1.41843	0.255299	5.55597	2.76071e-08	4.65964e-07	up
DSCR4	27.593	1.20578	0.465875	2.58821	0.00964768	0.0314745	up
SCN11A	27.44	1.10568	0.163027	6.78219	1.18364e-11	3.98193e-10	up
SFTPD	27.3772	1.00645	0.194034	5.18695	2.13765e-07	2.89304e-06	up
CES1P1	27.1392	1.51102	0.256648	5.88751	3.92064e-09	7.92525e-08	up
MAEL	27.0523	1.26694	0.200843	6.30811	2.82463e-10	7.2486e-09	up
TUSC5	27.0187	2.51714	0.271804	9.26087	2.02773e-20	4.58686e-18	up
RP11-13K12.1	26.8752	1.31444	0.193622	6.7887	1.13146e-11	3.8246e-10	up
SLITRK2	26.7981	1.55562	0.210681	7.38376	1.53882e-13	7.49307e-12	up
CTA-796E4.5	26.7221	1.1586	0.230922	5.01729	5.24048e-07	6.5054e-06	up
ZNF727	26.7217	1.21423	0.195754	6.20285	5.54514e-10	1.33787e-08	up
RP11-678G14.3	26.6585	1.67007	0.272886	6.12003	9.3555e-10	2.16203e-08	up
EMX2OS	26.6559	1.06331	0.201671	5.27251	1.3457e-07	1.91011e-06	up
CYP1A1	26.6435	1.84387	0.291596	6.32338	2.55904e-10	6.63875e-09	up
LPPR3	26.5207	1.07046	0.199319	5.37059	7.84786e-08	1.18182e-06	up
CNTNAP4	26.1051	1.75491	0.299806	5.85348	4.81392e-09	9.52821e-08	up
KCNH5	25.9517	1.19185	0.288891	4.12559	3.69785e-05	0.000279171	up
GFAP	25.7827	1.01742	0.168897	6.02389	1.70276e-09	3.70473e-08	up
SYT4	25.7279	1.67514	0.265526	6.30877	2.81258e-10	7.222e-09	up
AQP10	25.4903	2.31389	0.23567	9.81834	9.38762e-23	3.71619e-20	up
GPR78	25.309	1.00377	0.150624	6.66405	2.6639e-11	8.47394e-10	up
CERS1	25.2499	1.08399	0.190895	5.67849	1.3589e-08	2.46174e-07	up
AL109763.2	24.8227	2.1302	0.429803	4.95622	7.18766e-07	8.67572e-06	up
CELA3A	24.7912	1.18584	0.252249	4.70107	2.58806e-06	2.71594e-05	up
NKAPL	24.7441	1.00126	0.144137	6.9466	3.74186e-12	1.38507e-10	up
LGI1	24.6474	1.24292	0.23057	5.39066	7.02012e-08	1.06987e-06	up
RP11-333A23.4	24.5703	1.57187	0.290062	5.4191	5.99e-08	9.304e-07	up
APOC4-APOC2	24.5548	1.1964	0.192157	6.22616	4.78015e-10	1.17059e-08	up
ZFR2	24.4596	1.68484	0.202434	8.32292	8.58194e-17	8.26684e-15	up
SLC30A8	24.4332	1.65017	0.22738	7.25735	3.94734e-13	1.77084e-11	up
MIR663AHG	24.3653	1.08447	0.205789	5.2698	1.36571e-07	1.93595e-06	up
C5orf49	24.255	1.45366	0.209556	6.93685	4.00926e-12	1.47384e-10	up
CTD-2545H1.2	24.2213	1.0997	0.265518	4.14171	3.44723e-05	0.000262755	up
PYY	24.1365	1.26733	0.222998	5.68314	1.32244e-08	2.40385e-07	up
RP11-554I8.2	23.9935	1.11348	0.372035	2.99293	0.0027631	0.0111656	up
GABRG2	23.8113	1.62879	0.331391	4.91502	8.87736e-07	1.04497e-05	up
SLC10A4	23.4255	1.09016	0.194795	5.59644	2.188e-08	3.78719e-07	up
KCTD8	23.0072	1.28369	0.297297	4.31787	1.57541e-05	0.000132978	up
NTN3	22.9961	1.09967	0.185518	5.92757	3.0746e-09	6.35015e-08	up
CMA1	22.9463	1.06837	0.244175	4.37544	1.21188e-05	0.000105315	up
RP11-384O8.1	22.9105	1.33073	0.197628	6.73349	1.65636e-11	5.42224e-10	up
CTD-2033D15.3	22.8361	1.27321	0.159813	7.9669	1.62703e-15	1.18501e-13	up
ZFHX4-AS1	22.813	1.58852	0.209408	7.58578	3.30505e-14	1.85742e-12	up
RP11-536O18.1	22.7549	1.0873	0.169823	6.40255	1.52804e-10	4.16369e-09	up
BRDT	22.7098	1.52143	0.233734	6.50921	7.55467e-11	2.18085e-09	up
AC025165.8	22.6112	1.06906	0.163982	6.51935	7.06136e-11	2.04813e-09	up
TAF7L	22.5545	1.49465	0.198311	7.53689	4.81326e-14	2.61144e-12	up
POU4F1	22.5359	1.27065	0.295985	4.29296	1.76303e-05	0.000146302	up
RP11-476K15.1	22.5261	1.08402	0.386207	2.80684	0.00500299	0.0182114	up
RP6-24A23.7	22.5053	1.08545	0.323159	3.35886	0.000782639	0.00383674	up
IGFL1P1	22.4151	1.05214	0.33702	3.12189	0.00179692	0.00779225	up
SLC18A3	22.1991	2.36429	0.307367	7.69209	1.44746e-14	8.80274e-13	up
RXRG	22.1958	1.05446	0.195174	5.40266	6.56582e-08	1.01047e-06	up
RP11-766F14.2	22.035	1.25028	0.248051	5.0404	4.64556e-07	5.84495e-06	up
UNC13C	21.7603	1.05504	0.229379	4.59955	4.23411e-06	4.201e-05	up
RETN	21.7312	1.36387	0.214496	6.35848	2.03762e-10	5.39408e-09	up
ZNF474	21.707	1.12252	0.141524	7.93168	2.16194e-15	1.53283e-13	up
KLF17	21.6244	1.1699	0.192555	6.07567	1.23469e-09	2.77386e-08	up
CTD-2554C21.2	21.5631	1.43837	0.17808	8.07712	6.63148e-16	5.26003e-14	up
LINC00968	21.4874	1.3779	0.165677	8.3168	9.03671e-17	8.68195e-15	up
GABRA5	21.3251	1.57042	0.295934	5.30665	1.11657e-07	1.6237e-06	up
SPSB4	21.3076	1.03335	0.136171	7.58861	3.23344e-14	1.82374e-12	up
MS4A10	21.1514	1.41034	0.24681	5.71426	1.10184e-08	2.0331e-07	up
SCGB1A1	21.1184	1.20508	0.345414	3.4888	0.000485188	0.00256565	up
KC6	21.1065	1.12262	0.300793	3.73219	0.000189824	0.0011587	up
CTD-2291D10.4	20.949	1.45378	0.205331	7.08018	1.4397e-12	5.81222e-11	up
RP11-815J4.6	20.6681	1.04825	0.121462	8.63024	6.12223e-18	7.76117e-16	up
CGB5	20.6091	1.36175	0.344615	3.95153	7.76532e-05	0.000532463	up
PMP2	20.5858	1.42636	0.241934	5.89566	3.73182e-09	7.57221e-08	up
RP5-1172A22.1	20.5299	1.18765	0.174776	6.79525	1.08126e-11	3.67756e-10	up
PHF2P2	20.4255	2.28726	0.366669	6.23794	4.43381e-10	1.09698e-08	up
AF186192.5	20.1623	1.08246	0.212846	5.08563	3.66417e-07	4.72277e-06	up
RP11-383J24.1	20.1216	1.57057	0.249037	6.30656	2.85301e-10	7.31264e-09	up
AMHR2	20.1213	1.49171	0.214701	6.94783	3.70938e-12	1.37662e-10	up
RP11-417E7.2	20.0396	1.24772	0.221974	5.62102	1.89831e-08	3.34674e-07	up
SNAP25-AS1	19.97	1.82855	0.224335	8.15098	3.60975e-16	3.02011e-14	up
LINC00923	19.8737	1.49797	0.249782	5.99711	2.00855e-09	4.29787e-08	up
APCDD1L-AS1	19.8687	1.02641	0.162325	6.32316	2.5626e-10	6.63994e-09	up
RTL1	19.8093	1.12322	0.284151	3.95291	7.72078e-05	0.000529834	up
MIR100HG	19.7986	1.24109	0.168693	7.35712	1.87927e-13	8.97702e-12	up
MAB21L1	19.79	1.31532	0.187559	7.01285	2.3352e-12	9.03501e-11	up
RP11-672L10.2	19.7647	1.57573	0.236331	6.66748	2.60228e-11	8.29026e-10	up
NPAS4	19.7602	1.38414	0.192681	7.18358	6.79093e-13	2.92674e-11	up
SYT9	19.76	1.57705	0.210525	7.49105	6.83258e-14	3.60189e-12	up
GPR1-AS	19.7462	1.90457	0.293481	6.4896	8.60659e-11	2.4449e-09	up
OTOG	19.7453	1.05204	0.217138	4.84502	1.266e-06	1.43265e-05	up
CTC-296K1.3	19.7258	1.15067	0.192684	5.9718	2.34646e-09	4.96625e-08	up
C1QL4	19.6407	1.30371	0.251377	5.18628	2.14531e-07	2.89973e-06	up
CD300LG	19.5951	1.24634	0.221203	5.63438	1.75688e-08	3.12315e-07	up
GRIA2	19.5931	1.6934	0.261576	6.47383	9.5548e-11	2.69813e-09	up
TEX26-AS1	19.5275	1.19274	0.172496	6.91461	4.69156e-12	1.70996e-10	up
ITIH1	19.5259	1.00843	0.215616	4.67697	2.91148e-06	3.01391e-05	up
CYMP	19.5083	2.01382	0.278847	7.22195	5.12466e-13	2.25871e-11	up
RP11-461O7.1	19.0575	1.30917	0.198304	6.60184	4.06075e-11	1.24273e-09	up
RP11-129M6.1	18.9839	1.07347	0.317881	3.37697	0.000732897	0.00363245	up
EPHA8	18.8893	1.03242	0.264016	3.91043	9.21317e-05	0.00061891	up
TMEM179	18.8813	1.00496	0.272431	3.68887	0.000225251	0.00134199	up
SSX1	18.8207	2.42357	0.410415	5.90515	3.52319e-09	7.19326e-08	up
MDGA2	18.7781	1.51859	0.290111	5.2345	1.6543e-07	2.30228e-06	up
CCDC144NL	18.7626	1.46523	0.297471	4.92561	8.40989e-07	9.95978e-06	up
STAC2	18.688	1.29576	0.16698	7.75995	8.49618e-15	5.35748e-13	up
RP11-89C3.4	18.5558	1.13857	0.165181	6.8929	5.4665e-12	1.96229e-10	up
AC053503.6	18.3742	1.53186	0.312146	4.90752	9.22374e-07	1.08306e-05	up
BAGE2	18.329	2.43741	0.329362	7.40041	1.35765e-13	6.715e-12	up
ABCA9-AS1	18.3162	1.07142	0.223715	4.78921	1.67441e-06	1.8379e-05	up
CTC-296K1.4	18.279	1.40087	0.213691	6.55559	5.54231e-11	1.6364e-09	up
LINC00162	18.1467	1.51845	0.284978	5.32833	9.91207e-08	1.45676e-06	up
RP11-76C10.6	18.146	2.77318	0.306655	9.04332	1.51991e-19	2.81302e-17	up
EGFEM1P	18.071	1.02133	0.220817	4.62525	3.74152e-06	3.76645e-05	up
EPHA5	18.0385	1.00634	0.192353	5.23176	1.679e-07	2.33287e-06	up
ZCCHC5	17.8627	1.84437	0.222954	8.27246	1.31224e-16	1.22762e-14	up
LINC00479	17.7296	1.24194	0.198075	6.27003	3.60975e-10	9.09415e-09	up
AC002398.12	17.5307	1.36088	0.278502	4.88644	1.02677e-06	1.19124e-05	up
SLC26A10	17.5018	1.10634	0.164361	6.73111	1.68368e-11	5.50746e-10	up
COX7B2	17.4611	1.3039	0.4663	2.79627	0.00516964	0.0187104	up
RP11-13K12.5	17.3409	1.46187	0.182255	8.02102	1.04874e-15	7.85229e-14	up
RP11-167N24.6	17.2957	2.49087	0.389482	6.39535	1.60178e-10	4.35077e-09	up
RP1-65J11.1	17.2469	1.03669	0.195112	5.31331	1.07652e-07	1.57081e-06	up
MLN	17.2132	1.626	0.36162	4.49645	6.90987e-06	6.46004e-05	up
ANKRD33	17.1961	1.3671	0.271768	5.0304	4.89448e-07	6.12211e-06	up
BPIFA1	17.1797	1.61043	0.429837	3.74662	0.000179234	0.00110272	up
DLGAP2	17.1223	1.27368	0.1837	6.93348	4.10612e-12	1.50557e-10	up
RP11-706C16.7	17.0925	1.2417	0.283157	4.38521	1.15873e-05	0.000101307	up
NTF4	17.0294	1.03409	0.233954	4.42005	9.86802e-06	8.82794e-05	up
BVES-AS1	17.0061	1.49579	0.205149	7.29123	3.07143e-13	1.40893e-11	up
RP11-88I21.1	16.9838	2.2781	0.387892	5.87303	4.27901e-09	8.59683e-08	up
CIDEA	16.9247	1.71035	0.308434	5.54527	2.935e-08	4.90731e-07	up
RP11-864N7.4	16.789	1.43525	0.193576	7.41444	1.2214e-13	6.10027e-12	up
ZNF98	16.7405	1.51423	0.248592	6.09122	1.12052e-09	2.54412e-08	up
LINC00607	16.5901	1.20659	0.154659	7.8016	6.1128e-15	3.97174e-13	up
AP000662.4	16.4691	1.10997	0.149038	7.44752	9.51087e-14	4.85804e-12	up
MYT1L	16.4644	1.465	0.261538	5.6015	2.12506e-08	3.68869e-07	up
NPFFR2	16.441	1.41713	0.231341	6.12574	9.0261e-10	2.09472e-08	up
SYT6	16.4217	1.01882	0.171645	5.93562	2.92741e-09	6.07256e-08	up
CT45A1	16.4054	3.0358	0.574039	5.28849	1.23328e-07	1.77113e-06	up
NECAB2	16.3718	1.13463	0.169204	6.70569	2.00453e-11	6.48258e-10	up
CALN1	16.2988	1.42149	0.234188	6.06986	1.2802e-09	2.86108e-08	up
NKX2-1	16.1191	1.10748	0.404802	2.73585	0.00622187	0.0218215	up
APOA5	16.0957	1.1911	0.287511	4.14279	3.43109e-05	0.000261665	up
ELAVL2	16.0956	1.19527	0.193495	6.17727	6.52187e-10	1.54991e-08	up
MEI4	16.0934	1.78654	0.241481	7.39826	1.37977e-13	6.796e-12	up
ZBTB46-AS1	16.0461	1.71599	0.315709	5.43535	5.4689e-08	8.58971e-07	up
SPX	16.0216	1.39444	0.19588	7.11883	1.08847e-12	4.49618e-11	up
PRSS50	16.0034	1.86382	0.25588	7.28395	3.24175e-13	1.47755e-11	up
RP11-554A11.5	16.0019	1.31842	0.198406	6.64505	3.03105e-11	9.50048e-10	up
SGCG	15.9989	1.31912	0.210485	6.26707	3.67913e-10	9.24714e-09	up
ZIC4	15.9866	1.65698	0.328704	5.04097	4.63187e-07	5.82945e-06	up
RP11-470L19.2	15.8752	1.38516	0.269573	5.13837	2.77139e-07	3.666e-06	up
SLC17A8	15.8549	1.71849	0.284815	6.03371	1.60235e-09	3.51579e-08	up
MYL3	15.6997	1.56433	0.19158	8.16544	3.20259e-16	2.725e-14	up
ALAS2	15.613	1.25119	0.198263	6.31076	2.77662e-10	7.13823e-09	up
RP11-683L23.1	15.5363	1.09305	0.207265	5.27367	1.33726e-07	1.89939e-06	up
AC008268.2	15.5224	1.0565	0.247517	4.2684	1.96876e-05	0.000161185	up
CBLN4	15.5126	1.13804	0.208678	5.45359	4.93643e-08	7.84562e-07	up
DSCAM	15.4889	1.48867	0.216346	6.88096	5.94501e-12	2.12159e-10	up
PCDHA13	15.3653	1.10058	0.280729	3.92044	8.83861e-05	0.000596773	up
STMND1	15.2616	2.04936	0.256083	8.00271	1.21709e-15	8.95596e-14	up
RP11-613D13.8	15.1816	1.01278	0.134739	7.51664	5.61998e-14	3.01092e-12	up
EN1	15.1676	1.00271	0.293324	3.41842	0.000629848	0.00319543	up
RP11-76C10.5	15.1473	2.66608	0.300256	8.87934	6.72562e-19	1.07291e-16	up
ZNF728	15.1283	1.10588	0.211632	5.22549	1.73699e-07	2.40136e-06	up
LINC01354	15.0945	1.28367	0.194012	6.61642	3.68003e-11	1.13433e-09	up
CTD-2384A14.1	15.0443	1.33612	0.377296	3.54131	0.00039814	0.0021753	up
EFCAB1	14.8403	1.21467	0.180366	6.73447	1.6453e-11	5.39014e-10	up
MOGAT1	14.7793	1.5672	0.242571	6.46077	1.04173e-10	2.91856e-09	up
FAM230C	14.7636	1.4087	0.552838	2.54812	0.0108306	0.0346199	up
KRTDAP	14.76	1.13707	0.316965	3.58736	0.000334049	0.00187669	up
RP11-774D14.1	14.7496	2.58985	0.384226	6.74043	1.57917e-11	5.19741e-10	up
PURG	14.6614	1.16655	0.141784	8.22767	1.90883e-16	1.72533e-14	up
RP11-173C1.1	14.6521	1.08955	0.169739	6.41898	1.37193e-10	3.76714e-09	up
ANKRD20A8P	14.5871	1.49405	0.309107	4.83343	1.34204e-06	1.5099e-05	up
CDH10	14.5623	1.22397	0.270147	4.53075	5.87756e-06	5.58932e-05	up
PASD1	14.4369	2.54849	0.522537	4.87715	1.07628e-06	1.24262e-05	up
DDX25	14.3091	1.16577	0.19694	5.91942	3.23073e-09	6.64427e-08	up
RP11-91K9.1	14.3036	1.27465	0.179547	7.09924	1.25446e-12	5.12246e-11	up
RP11-13P5.2	14.2759	1.35309	0.174258	7.76489	8.1718e-15	5.16055e-13	up
MIR143	14.1732	1.07954	0.257644	4.19003	2.78916e-05	0.000218597	up
AC016582.2	14.0568	1.04206	0.210943	4.93999	7.81258e-07	9.33314e-06	up
CCIN	14.0141	1.15824	0.142862	8.10745	5.16923e-16	4.14634e-14	up
SLC1A6	14.006	1.45183	0.23391	6.20679	5.40793e-10	1.30772e-08	up
LINC01266	14.006	1.12948	0.185964	6.07364	1.25042e-09	2.80331e-08	up
RP11-328J2.1	13.9888	2.37818	0.416956	5.70367	1.17254e-08	2.15057e-07	up
LINC00693	13.987	1.36746	0.192083	7.11909	1.08639e-12	4.49191e-11	up
ZSCAN10	13.9004	1.24042	0.251727	4.92765	8.32241e-07	9.86984e-06	up
SPAG6	13.857	1.31979	0.215511	6.12402	9.12419e-10	2.11287e-08	up
DDX4	13.8494	1.43096	0.278697	5.13447	2.82938e-07	3.73002e-06	up
ST8SIA3	13.8229	1.47268	0.236938	6.21547	5.11729e-10	1.2459e-08	up
SLC22A9	13.7972	1.44273	0.223939	6.44251	1.17513e-10	3.27298e-09	up
WNT7A	13.7765	1.29283	0.24887	5.19479	2.0495e-07	2.78608e-06	up
RP11-1070N10.5	13.5881	1.51454	0.374282	4.04653	5.19835e-05	0.000376879	up
RP11-753H16.5	13.5468	1.3115	0.16571	7.91446	2.48324e-15	1.73758e-13	up
LHX9	13.5265	1.24783	0.259589	4.80693	1.53265e-06	1.69755e-05	up
NRSN1	13.5241	1.16271	0.266605	4.36118	1.29362e-05	0.000111325	up
FOLR3	13.4881	2.1595	0.242071	8.9209	4.62494e-19	7.72384e-17	up
DPYS	13.4738	1.22983	0.222258	5.53335	3.14173e-08	5.21018e-07	up
RP11-441F2.5	13.4734	1.57262	0.238163	6.60314	4.02534e-11	1.23454e-09	up
RP11-54A9.1	13.3601	1.2219	0.137862	8.86323	7.77274e-19	1.22172e-16	up
STON1-GTF2A1L	13.3349	1.29845	0.189352	6.85732	7.01641e-12	2.46891e-10	up
SOHLH1	13.3168	1.53568	0.392338	3.91418	9.07122e-05	0.000610455	up
CFHR3	13.2265	1.10917	0.226181	4.90393	9.39383e-07	1.10031e-05	up
TREML3P	13.2047	1.18314	0.185025	6.39446	1.61118e-10	4.37073e-09	up
KIAA0408	13.1349	1.5606	0.24485	6.37368	1.84541e-10	4.92796e-09	up
SPOCK3	13.0329	1.5251	0.218974	6.96474	3.29021e-12	1.23283e-10	up
MGARP	13.0219	1.09853	0.157567	6.97182	3.1287e-12	1.17644e-10	up
SLC7A3	12.9951	1.50784	0.215682	6.99104	2.72858e-12	1.04249e-10	up
LINC00221	12.9443	2.06156	0.364019	5.66334	1.48453e-08	2.67183e-07	up
RP11-6O2.4	12.8121	1.13117	0.212887	5.31346	1.07561e-07	1.57e-06	up
CDH18	12.7526	1.72258	0.265197	6.49546	8.27809e-11	2.35942e-09	up
RP11-594N15.3	12.7192	1.07779	0.173584	6.20903	5.33143e-10	1.29288e-08	up
SLITRK1	12.7041	1.10828	0.245099	4.52175	6.13296e-06	5.80607e-05	up
CLDN10-AS1	12.4587	1.00056	0.276642	3.61679	0.00029828	0.0017019	up
PIWIL3	12.4312	1.22745	0.25936	4.7326	2.21664e-06	2.36094e-05	up
DLK1	12.2196	1.77472	0.247068	7.18314	6.81295e-13	2.93327e-11	up
PCDHA1	12.1842	1.26267	0.210968	5.98513	2.16213e-09	4.59659e-08	up
TCEAL5	12.1608	1.24436	0.223935	5.5568	2.7477e-08	4.6395e-07	up
RP11-632L2.2	12.062	1.29835	0.144663	8.97497	2.83435e-19	4.86655e-17	up
FAM228A	12.0616	1.29897	0.161448	8.04576	8.57097e-16	6.54347e-14	up
ASNSP1	12.0554	1.337	0.329086	4.06276	4.84951e-05	0.000354715	up
AC007193.10	12.0328	1.36224	0.266262	5.11616	3.11822e-07	4.0781e-06	up
LINC00567	11.8751	1.28721	0.231836	5.55227	2.81988e-08	4.74078e-07	up
IRX4	11.8582	1.02312	0.296658	3.44883	0.000563026	0.00290959	up
KCNA7	11.8307	1.01589	0.167746	6.05615	1.39422e-09	3.09807e-08	up
GDF5	11.8244	1.01974	0.179598	5.6779	1.36359e-08	2.46919e-07	up
XKR5	11.798	1.03268	0.15199	6.79437	1.08789e-11	3.69424e-10	up
PHOX2A	11.7932	2.20047	0.262065	8.39664	4.59437e-17	4.75601e-15	up
CPA1	11.7794	1.08146	0.257963	4.19233	2.76106e-05	0.000216857	up
VSTM2B	11.722	2.34205	0.360847	6.49041	8.56003e-11	2.43329e-09	up
LINC01050	11.6806	1.24368	0.206256	6.02979	1.64177e-09	3.59032e-08	up
WFIKKN2	11.6597	1.15176	0.193755	5.9444	2.77476e-09	5.77833e-08	up
SRRM4	11.6102	1.44363	0.21912	6.58832	4.4482e-11	1.35452e-09	up
CCNA1	11.4918	1.4096	0.185173	7.61234	2.6918e-14	1.53443e-12	up
FOXN4	11.4494	1.20006	0.276473	4.3406	1.42097e-05	0.000121114	up
HSD3B2	11.2898	1.46585	0.289773	5.05863	4.2229e-07	5.37237e-06	up
AC097374.2	11.2296	1.35759	0.249925	5.43199	5.57305e-08	8.73084e-07	up
ANKRD26P1	11.1938	1.80068	0.290667	6.19499	5.82888e-10	1.39844e-08	up
ADAM21	11.175	1.07915	0.16201	6.66102	2.71925e-11	8.63074e-10	up
VCX3A	11.1259	3.01198	0.469109	6.42065	1.35696e-10	3.73321e-09	up
HSPB3	11.1228	2.00767	0.321513	6.24444	4.25332e-10	1.05661e-08	up
CTD-2541J13.1	11.1146	1.19198	0.166567	7.15616	8.29674e-13	3.50851e-11	up
AP001476.2	11.0695	2.00716	0.225069	8.91794	4.75046e-19	7.84156e-17	up
AC093627.8	11.0555	1.04217	0.229293	4.54516	5.48932e-06	5.27738e-05	up
RP11-397A16.1	11.0491	1.35684	0.403851	3.35975	0.000780138	0.00382711	up
TBX5-AS1	10.9973	1.46235	0.299023	4.89043	1.00614e-06	1.17049e-05	up
LINC01419	10.9628	1.60152	0.345342	4.63749	3.52668e-06	3.57459e-05	up
STRA8	10.943	1.36496	0.358573	3.80665	0.000140861	0.000894304	up
NAP1L6	10.8938	1.64636	0.226122	7.28086	3.31703e-13	1.50385e-11	up
CCL16	10.8927	1.07091	0.178156	6.01111	1.84261e-09	3.975e-08	up
IGF2-AS	10.8763	1.2488	0.252151	4.95259	7.3232e-07	8.80699e-06	up
GALR1	10.8172	1.21812	0.237099	5.13761	2.78262e-07	3.67972e-06	up
LINC01287	10.7972	1.5454	0.249759	6.18755	6.11049e-10	1.45864e-08	up
RP11-212I21.3	10.79	1.36198	0.151257	9.0044	2.16858e-19	3.86305e-17	up
ATP13A5	10.7383	1.02481	0.237619	4.31283	1.61175e-05	0.000135537	up
GADL1	10.6705	1.29148	0.224909	5.74224	9.34333e-09	1.74929e-07	up
RP11-148L24.1	10.6169	1.53887	0.259502	5.93008	3.02791e-09	6.26281e-08	up
MROH5	10.5514	1.00686	0.234528	4.29315	1.76153e-05	0.000146234	up
BPIFB4	10.5308	1.2273	0.285213	4.3031	1.68426e-05	0.000140575	up
DUX4L27	10.4564	1.81784	0.263769	6.89177	5.51009e-12	1.97463e-10	up
ZSCAN1	10.4276	1.60999	0.189665	8.48859	2.09153e-17	2.34082e-15	up
RP11-243M5.5	10.4114	1.46319	0.239883	6.09961	1.06326e-09	2.4244e-08	up
LINC00595	10.3497	1.24295	0.225779	5.50516	3.68826e-08	6.01619e-07	up
PTCHD3	10.3455	1.18457	0.249699	4.74399	2.0955e-06	2.24815e-05	up
CTC-340A15.2	10.3246	1.24347	0.227079	5.47593	4.35209e-08	7.01074e-07	up
RP11-553A21.3	10.3079	1.2026	0.155319	7.74277	9.7273e-15	6.09782e-13	up
AKR1D1	10.2975	1.0409	0.235613	4.41782	9.97002e-06	8.90242e-05	up
SMPD4P1	10.2841	1.39979	0.248458	5.63391	1.76171e-08	3.13044e-07	up
TRIML2	10.2566	1.39224	0.289072	4.81622	1.46301e-06	1.62674e-05	up
G6PC	10.2564	1.00265	0.268682	3.73172	0.000190175	0.00116054	up
CLEC3A	10.1114	1.88428	0.286673	6.57292	4.9337e-11	1.48229e-09	up
MYH1	10.1087	1.20559	0.259371	4.64815	3.34927e-06	3.41257e-05	up
MEG8	10.0974	1.23609	0.160893	7.68266	1.55815e-14	9.42231e-13	up
AP003900.6	10.0597	1.15129	0.407796	2.82321	0.00475459	0.0174783	up
UGT2B11	9.90328	1.50153	0.240993	6.23061	4.64633e-10	1.14229e-08	up
RP11-412H8.2	9.77549	1.10309	0.380385	2.89992	0.00373257	0.0142967	up
FLJ42969	9.70692	1.06535	0.256805	4.14847	3.34709e-05	0.000256069	up
RP11-317N12.1	9.70105	1.24182	0.295671	4.2	2.6691e-05	0.000210345	up
VCX	9.68754	1.01547	0.316247	3.21102	0.00132266	0.0060215	up
AGXT2	9.65446	1.10143	0.285494	3.858	0.000114318	0.000745607	up
ACSM2B	9.64985	1.33245	0.233371	5.70958	1.13253e-08	2.08343e-07	up
RP11-145G20.1	9.64879	1.21964	0.390194	3.12572	0.00177371	0.00770783	up
ERVV-2	9.64836	1.05125	0.302558	3.47455	0.000511716	0.00267843	up
RP4-564M11.2	9.62778	1.15267	0.153548	7.5069	6.05419e-14	3.22737e-12	up
IRX6	9.62326	1.20586	0.262982	4.58532	4.53282e-06	4.45601e-05	up
RP11-542B15.1	9.6134	1.17668	0.16095	7.31084	2.65484e-13	1.23105e-11	up
PRLHR	9.59875	1.66127	0.255252	6.50835	7.59795e-11	2.19187e-09	up
RP4-598P13.1	9.46368	1.21778	0.144055	8.45357	2.82535e-17	3.08144e-15	up
SPHKAP	9.43339	1.39935	0.284592	4.91703	8.78663e-07	1.036e-05	up
RP11-62F24.2	9.42854	1.0069	0.165296	6.09151	1.11851e-09	2.54142e-08	up
LINC00922	9.40841	1.11692	0.189584	5.8914	3.82941e-09	7.7555e-08	up
RP11-753A21.1	9.40077	1.52309	0.320924	4.74595	2.07529e-06	2.22778e-05	up
CMTM5	9.36429	1.22217	0.218011	5.60601	2.07044e-08	3.60413e-07	up
RP11-184M15.1	9.34652	1.01749	0.165474	6.14891	7.80185e-10	1.82869e-08	up
PHOX2B	9.34301	1.36016	0.322988	4.21118	2.54044e-05	0.000201368	up
MEG9	9.27657	1.19756	0.159158	7.52438	5.29707e-14	2.84862e-12	up
RP11-701H24.8	9.22886	1.25369	0.210827	5.94654	2.73863e-09	5.71145e-08	up
PAGE2B	9.16248	1.89006	0.428479	4.4111	1.02847e-05	9.14143e-05	up
TXNDC2	9.11085	1.16874	0.146879	7.95711	1.76101e-15	1.26962e-13	up
CTD-3187F8.14	9.10882	1.28929	0.212027	6.08075	1.1962e-09	2.69354e-08	up
RNF17	9.09184	1.12164	0.270635	4.14448	3.40589e-05	0.000260021	up
MRGPRF-AS1	9.00509	1.03799	0.209036	4.96562	6.84828e-07	8.31066e-06	up
LMX1A	8.97432	2.08189	0.311387	6.68586	2.29567e-11	7.36839e-10	up
RP13-492C18.2	8.93033	1.60082	0.334693	4.78295	1.7274e-06	1.88927e-05	up
AC073046.1	8.90005	1.69206	0.306525	5.52014	3.38723e-08	5.57621e-07	up
RP11-495P10.9	8.80252	1.05358	0.317314	3.3203	0.000899207	0.0043171	up
RP11-469N6.1	8.79483	1.46691	0.295197	4.96927	6.72058e-07	8.17501e-06	up
THEGL	8.72571	1.37724	0.20373	6.7601	1.37893e-11	4.58425e-10	up
RP11-753H16.3	8.70773	1.33835	0.236633	5.65582	1.55102e-08	2.78061e-07	up
ZIM2-AS1	8.7035	1.03289	0.194495	5.31061	1.09261e-07	1.59265e-06	up
CCDC177	8.67978	1.19258	0.2238	5.32877	9.88813e-08	1.45374e-06	up
RGS8	8.6284	1.07432	0.188073	5.71225	1.11491e-08	2.05457e-07	up
AMER2	8.61159	1.25216	0.228947	5.46924	4.51981e-08	7.25903e-07	up
AC064875.2	8.59887	1.14123	0.17614	6.47909	9.22777e-11	2.61268e-09	up
MC5R	8.55477	1.19015	0.219265	5.42792	5.70134e-08	8.91223e-07	up
UGT2B4	8.52782	1.43053	0.313927	4.55688	5.19187e-06	5.02297e-05	up
RGSL1	8.50313	1.12822	0.24826	4.5445	5.50646e-06	5.29028e-05	up
ATP2B3	8.45516	1.60448	0.199326	8.04954	8.31089e-16	6.39057e-14	up
ACSM2A	8.45291	1.06965	0.229714	4.65646	3.21697e-06	3.29583e-05	up
MYH6	8.42649	1.0896	0.239225	4.5547	5.24606e-06	5.06515e-05	up
NAA11	8.42178	2.86581	0.356694	8.03438	9.40559e-16	7.10455e-14	up
AC010127.3	8.41028	1.13817	0.26362	4.31748	1.57821e-05	0.000133189	up
CTB-167G5.6	8.38294	1.11106	0.278633	3.98755	6.67601e-05	0.000466982	up
CCDC27	8.36028	1.07508	0.223792	4.80394	1.55571e-06	1.71953e-05	up
PLA2G2C	8.33556	1.09766	0.18914	5.80342	6.49766e-09	1.25472e-07	up
TMEFF1	8.29438	1.38798	0.20642	6.72405	1.76737e-11	5.76356e-10	up
ABCC12	8.25098	1.03111	0.298007	3.46002	0.000540134	0.00280417	up
CDR1	8.23547	1.04358	0.179335	5.81914	5.91526e-09	1.15214e-07	up
RP4-738P11.3	8.21382	1.07893	0.268321	4.02104	5.79413e-05	0.000413067	up
CACNG7	8.19209	1.24848	0.210513	5.93065	3.01741e-09	6.24703e-08	up
TPH2	8.17085	1.06555	0.274314	3.88441	0.000102577	0.000678123	up
LHCGR	8.1529	1.05194	0.223201	4.713	2.44102e-06	2.57491e-05	up
ALLC	8.14298	1.32538	0.246095	5.38565	7.21851e-08	1.09671e-06	up
CA10	8.09945	1.05914	0.209885	5.04631	4.50418e-07	5.69557e-06	up
GPR26	8.05841	1.86026	0.260836	7.13192	9.89769e-13	4.1123e-11	up
RP11-307B6.3	8.02942	1.59346	0.267612	5.95438	2.61055e-09	5.46636e-08	up
RP11-701P16.2	7.96897	1.21317	0.181293	6.69173	2.20546e-11	7.0948e-10	up
AC002066.1	7.91353	1.31439	0.221811	5.92574	3.10901e-09	6.41813e-08	up
RP11-64C12.1	7.89166	1.0644	0.225634	4.71736	2.38925e-06	2.52528e-05	up
RP11-290O12.2	7.83978	1.19179	0.186627	6.38596	1.70323e-10	4.59132e-09	up
RP11-21C4.1	7.83788	1.03688	0.18032	5.7502	8.91403e-09	1.67517e-07	up
RP11-481J13.1	7.8234	1.07562	0.194061	5.5427	2.97837e-08	4.96623e-07	up
PRDM13	7.80931	1.15163	0.364555	3.159	0.00158311	0.00701608	up
BRINP2	7.7793	1.09379	0.225232	4.85629	1.19604e-06	1.3654e-05	up
PLG	7.77743	1.48352	0.235863	6.28974	3.17999e-10	8.09733e-09	up
LRRC38	7.77076	1.35422	0.189689	7.13915	9.39127e-13	3.92478e-11	up
LMNTD1	7.76771	1.0259	0.292372	3.50889	0.000449979	0.00240775	up
RP11-430H10.1	7.75401	1.04179	0.1949	5.34528	9.02799e-08	1.3374e-06	up
LINC00973	7.72293	1.55199	0.388971	3.98998	6.60796e-05	0.000463359	up
RP4-725G10.4	7.6343	1.36867	0.190961	7.16726	7.65128e-13	3.26462e-11	up
AC007362.3	7.62317	1.05909	0.187592	5.64571	1.64499e-08	2.93524e-07	up
C11orf87	7.62281	1.23761	0.233306	5.30469	1.12865e-07	1.63904e-06	up
RP5-1096J16.1	7.61479	1.19289	0.252346	4.72718	2.27659e-06	2.41876e-05	up
PRL	7.60164	1.28857	0.229577	5.61281	1.9907e-08	3.48804e-07	up
LETM1P2	7.59934	1.14013	0.169504	6.7263	1.7403e-11	5.68829e-10	up
NGB	7.51645	1.82365	0.341609	5.33841	9.37635e-08	1.38517e-06	up
OPRM1	7.49677	1.44723	0.265404	5.45295	4.95402e-08	7.86773e-07	up
KHDC1L	7.49287	1.60869	0.313239	5.13567	2.8114e-07	3.71089e-06	up
XXyac-YM21GA2.4	7.49278	1.30754	0.309264	4.22791	2.35874e-05	0.00018888	up
PCDH11Y	7.48466	1.04747	0.269919	3.88069	0.000104162	0.000687121	up
RP11-368J22.2	7.46287	1.00876	0.227087	4.44218	8.90517e-06	8.06958e-05	up
SERTM1	7.42073	2.00715	0.326415	6.14908	7.79331e-10	1.82769e-08	up
UGT3A1	7.41314	1.45217	0.341891	4.24745	2.16217e-05	0.000175098	up
DIRC1	7.38899	1.77069	0.235298	7.52531	5.25942e-14	2.83551e-12	up
CLDN8	7.29694	1.52427	0.425017	3.58637	0.000335308	0.00188228	up
NUS1P2	7.29207	1.33175	0.289185	4.60517	4.12127e-06	4.10237e-05	up
RP11-318G21.4	7.28094	2.30969	0.363645	6.3515	2.13231e-10	5.61693e-09	up
LINC01205	7.16313	1.17062	0.273157	4.28551	1.82319e-05	0.000150593	up
AC004947.2	7.14221	1.02109	0.216119	4.72467	2.30493e-06	2.44219e-05	up
KCNA4	7.09954	1.52473	0.261345	5.83416	5.40611e-09	1.06266e-07	up
C4orf51	7.06123	1.27608	0.237265	5.37827	7.52045e-08	1.13853e-06	up
RP5-965F6.2	7.05961	1.248	0.20885	5.97556	2.29306e-09	4.86527e-08	up
RP11-554D14.4	7.05426	1.04901	0.250898	4.18104	2.90181e-05	0.000226017	up
RP11-230G5.2	7.05326	1.06607	0.203526	5.238	1.62322e-07	2.26124e-06	up
PIP	7.02072	1.13729	0.305954	3.71719	0.000201449	0.00121853	up
LPPR5	6.97853	1.03183	0.252151	4.09211	4.27471e-05	0.000317121	up
IGLV3-22	6.97449	1.00633	0.333241	3.01981	0.00252929	0.0103637	up
SNTG1	6.97383	1.15608	0.290039	3.98595	6.72118e-05	0.000469604	up
SLC25A24P1	6.96673	1.26295	0.324356	3.89371	9.87223e-05	0.000655486	up
RP11-76C10.3	6.94838	1.72022	0.272411	6.31481	2.70497e-10	6.96659e-09	up
RP11-76C10.4	6.91825	1.82684	0.309394	5.90459	3.53517e-09	7.21429e-08	up
IRX1	6.89954	1.05414	0.236815	4.45132	8.53434e-06	7.78304e-05	up
LRRC3B	6.8016	1.07577	0.198801	5.41127	6.25783e-08	9.66899e-07	up
PSG4	6.79217	2.18369	0.299746	7.28513	3.21368e-13	1.46632e-11	up
SYCP1	6.78606	1.09724	0.343395	3.19526	0.00139703	0.00630367	up
GSG1	6.77295	1.20405	0.218873	5.50113	3.7736e-08	6.1507e-07	up
GAD2	6.76549	1.30705	0.295283	4.42642	9.5808e-06	8.61063e-05	up
LINC01122	6.74916	1.05425	0.230313	4.57746	4.70665e-06	4.61204e-05	up
CTD-2001J20.1	6.7394	1.13632	0.224225	5.06777	4.02507e-07	5.14144e-06	up
RP11-299H22.3	6.72609	1.23534	0.280499	4.40407	1.06238e-05	9.38619e-05	up
RP11-389G6.3	6.72177	1.94461	0.325362	5.97677	2.27611e-09	4.83171e-08	up
ARPP21	6.70502	1.48609	0.290979	5.10721	3.26952e-07	4.25257e-06	up
RP11-344E13.4	6.69278	1.15476	0.307019	3.7612	0.000169102	0.00104884	up
ALX3	6.69235	1.1602	0.42169	2.7513	0.00593587	0.0210198	up
CTD-2337A12.1	6.67447	1.01022	0.163223	6.18922	6.04618e-10	1.4449e-08	up
AJ239322.1	6.6663	1.12196	0.200338	5.60032	2.13952e-08	3.70928e-07	up
LINC01435	6.62033	1.14836	0.299915	3.82895	0.000128689	0.000826348	up
RPL7AP28	6.61116	1.0867	0.196716	5.52419	3.31003e-08	5.46175e-07	up
RP11-309L24.6	6.61048	1.65544	0.264572	6.25706	3.92292e-10	9.77939e-09	up
CH17-472G23.1	6.58538	1.03125	0.186241	5.53719	3.0737e-08	5.11123e-07	up
RP11-589M4.4	6.53592	1.04357	0.201038	5.19092	2.09258e-07	2.83743e-06	up
C14orf180	6.50762	1.33825	0.333009	4.01868	5.85261e-05	0.00041668	up
MC2R	6.50428	1.50731	0.213751	7.05169	1.76755e-12	6.98411e-11	up
ZBBX	6.49723	1.07576	0.296305	3.63057	0.000282798	0.00162865	up
RP11-663N22.1	6.4725	1.96757	0.363549	5.41211	6.22865e-08	9.62738e-07	up
AGTR2	6.4622	1.97559	0.377091	5.23902	1.6143e-07	2.25028e-06	up
RP11-18B16.2	6.4496	1.10795	0.160343	6.90985	4.85163e-12	1.76229e-10	up
RP11-1102P16.1	6.44476	1.09458	0.226616	4.83012	1.36453e-06	1.53117e-05	up
RP11-398E10.1	6.41764	1.01111	0.302918	3.33789	0.000844176	0.00409196	up
NPAP1	6.41506	1.46777	0.322628	4.54942	5.37939e-06	5.17867e-05	up
RP1-101G11.3	6.4023	1.16689	0.27314	4.27211	1.93632e-05	0.00015871	up
PSG5	6.39972	1.2503	0.314211	3.97916	6.91588e-05	0.00048127	up
SELV	6.38721	1.53403	0.283199	5.41681	6.06706e-08	9.40823e-07	up
RP11-12A16.3	6.34032	1.05672	0.202226	5.22545	1.73728e-07	2.40136e-06	up
CTRB2	6.33613	1.2408	0.238537	5.2017	1.97472e-07	2.69556e-06	up
FAM9C	6.29246	1.17343	0.226584	5.17879	2.2333e-07	3.0082e-06	up
CRP	6.28091	1.12746	0.292198	3.85857	0.000114053	0.000744328	up
MEIS1-AS3	6.26619	1.26901	0.207957	6.10227	1.04573e-09	2.38825e-08	up
KNOP1P5	6.26526	1.16167	0.276034	4.20844	2.57142e-05	0.00020351	up
VN1R7P	6.2452	1.14413	0.380885	3.00387	0.0026657	0.0108405	up
TNMD	6.21924	1.15377	0.263302	4.38191	1.17645e-05	0.000102647	up
PRICKLE2-AS1	6.20875	1.16624	0.18563	6.28259	3.32968e-10	8.47344e-09	up
XXbac-BPG13B8.10	6.20241	1.0315	0.218552	4.71969	2.36207e-06	2.49902e-05	up
LINC01581	6.19841	1.23294	0.220838	5.583	2.36411e-08	4.05263e-07	up
RP11-760D2.5	6.18306	2.32633	0.323977	7.18054	6.94369e-13	2.98355e-11	up
AC112198.1	6.15425	1.00644	0.187591	5.36509	8.09101e-08	1.21289e-06	up
LINC00165	6.11683	1.45455	0.255899	5.68409	1.3151e-08	2.39253e-07	up
AP001626.2	6.10496	1.37567	0.228973	6.008	1.87821e-09	4.03938e-08	up
AP003025.2	6.08938	1.19786	0.350151	3.42099	0.000623935	0.00317221	up
FGF10-AS1	6.07028	1.3371	0.220923	6.05232	1.42778e-09	3.16771e-08	up
SALL3	6.06469	1.14606	0.324546	3.53126	0.000413581	0.00224332	up
RP11-454H19.2	6.04926	1.02497	0.218454	4.69195	2.7061e-06	2.82386e-05	up
LINC00163	6.03748	1.31306	0.253689	5.17585	2.26873e-07	3.04932e-06	up
RP1-193H18.3	6.0211	1.2471	0.23512	5.30409	1.13239e-07	1.64334e-06	up
SPATA4	6.01326	1.22357	0.223867	5.46561	4.61308e-08	7.38663e-07	up
RIPPLY2	5.99018	1.43345	0.310317	4.61931	3.85025e-06	3.86589e-05	up
OR8B7P	5.95635	1.11104	0.35505	3.12925	0.00175254	0.00763386	up
PROK1	5.95273	1.34557	0.237721	5.6603	1.51111e-08	2.71562e-07	up
FP325317.1	5.93162	1.26892	0.242647	5.22948	1.69984e-07	2.36029e-06	up
DGKK	5.91612	1.83691	0.269305	6.82092	9.046e-12	3.12899e-10	up
LINC01524	5.91348	1.39454	0.314475	4.43449	9.22904e-06	8.32797e-05	up
C8B	5.91056	1.11039	0.284951	3.89677	9.74855e-05	0.00064818	up
SLC22A8	5.89026	1.30047	0.256299	5.07405	3.89429e-07	4.9863e-06	up
HSD3B1	5.85182	1.01372	0.347589	2.91642	0.0035407	0.013688	up
DPP10-AS1	5.83941	2.38377	0.367006	6.49519	8.29284e-11	2.36048e-09	up
GS1-421I3.2	5.8255	1.27793	0.433924	2.94507	0.00322884	0.0126936	up
SYCE1	5.80897	1.65416	0.241194	6.85821	6.97286e-12	2.45561e-10	up
RP5-983L19.2	5.80447	1.45096	0.238466	6.08456	1.16814e-09	2.6424e-08	up
MYLKP1	5.79454	1.27714	0.206585	6.18217	6.32273e-10	1.5051e-08	up
RP11-704M14.1	5.76045	1.9942	0.309966	6.43361	1.24608e-10	3.45485e-09	up
CRHR1	5.75307	1.09278	0.257947	4.23645	2.2708e-05	0.000182763	up
RP11-156K13.3	5.75002	1.31508	0.216198	6.08272	1.18158e-09	2.66716e-08	up
CTA-929C8.6	5.74055	1.17396	0.321564	3.65079	0.00026143	0.00152503	up
RP11-925D8.5	5.73854	1.05613	0.229928	4.59331	4.36272e-06	4.3086e-05	up
CH17-408M7.1	5.73724	1.27959	0.185599	6.89438	5.41007e-12	1.94367e-10	up
ALDH1L1-AS2	5.71207	1.01217	0.272677	3.71198	0.000205641	0.0012395	up
AC093702.1	5.70504	1.31556	0.309732	4.24742	2.16246e-05	0.000175098	up
XXbac-BPG55C20.7	5.69737	1.41697	0.229589	6.17177	6.7531e-10	1.60219e-08	up
SNORD116-4	5.67941	1.23544	0.228231	5.41312	6.19353e-08	9.57656e-07	up
GOLGA8IP	5.66725	1.11502	0.223103	4.99777	5.79976e-07	7.13341e-06	up
CDH9	5.65833	1.18523	0.432291	2.74174	0.00611153	0.0215015	up
CHAT	5.63656	1.06534	0.309018	3.4475	0.000565795	0.00292143	up
OLFM3	5.60422	1.50962	0.314049	4.80696	1.53244e-06	1.69755e-05	up
KLHL30-AS1	5.60367	1.1296	0.209339	5.39604	6.81279e-08	1.0421e-06	up
TCEAL6	5.57606	1.01566	0.219826	4.62028	3.83224e-06	3.85053e-05	up
AC096574.5	5.57056	1.30324	0.223946	5.81941	5.90569e-09	1.1508e-07	up
PAX3	5.5569	1.34952	0.322257	4.18771	2.81789e-05	0.000220404	up
DCAF4L2	5.52246	1.67166	0.455503	3.66991	0.000242631	0.00142944	up
5S_rRNA	5.4931	1.00345	0.208781	4.80624	1.53797e-06	1.70256e-05	up
ZIM2	5.48956	1.31474	0.234295	5.61148	2.00608e-08	3.5078e-07	up
RP11-21A7A.2	5.48667	1.31548	0.194344	6.76882	1.29837e-11	4.33667e-10	up
RP3-470B24.5	5.48254	1.12254	0.283402	3.96096	7.46492e-05	0.000515004	up
SPATA31C2	5.46669	1.28727	0.260451	4.94247	7.71395e-07	9.22502e-06	up
SCGB2A2	5.44326	1.15514	0.31414	3.67714	0.000235866	0.00139494	up
C6orf118	5.44169	1.71742	0.302693	5.6738	1.39663e-08	2.52597e-07	up
RP11-608O21.1	5.41416	1.19069	0.420034	2.83473	0.00458638	0.0169753	up
SACS-AS1	5.41389	1.01935	0.235796	4.323	1.5392e-05	0.000130256	up
MRAP	5.34183	1.00071	0.178003	5.62185	1.88921e-08	3.33345e-07	up
AC016712.1	5.3397	1.07636	0.255956	4.20525	2.60799e-05	0.00020606	up
SLCO6A1	5.33893	1.25992	0.389576	3.23407	0.00122039	0.00560723	up
PWRN1	5.33838	1.35675	0.314793	4.30997	1.6328e-05	0.000136984	up
AC099684.1	5.33423	1.08255	0.250686	4.31835	1.57201e-05	0.000132744	up
CCDC63	5.32572	1.2634	0.273664	4.61659	3.90099e-06	3.91041e-05	up
RP11-505E24.2	5.31578	1.05152	0.189572	5.54683	2.9089e-08	4.86706e-07	up
T	5.30291	1.07457	0.280131	3.83594	0.000125083	0.000805858	up
RP3-407E4.2	5.28917	1.05853	0.434283	2.43742	0.0147924	0.0443958	up
RP1-274L7.4	5.28167	1.00374	0.232443	4.31824	1.57277e-05	0.000132781	up
RP11-1069G10.2	5.25977	1.0821	0.193165	5.60193	2.11976e-08	3.68099e-07	up
INMT-FAM188B	5.25237	1.74474	0.236022	7.39227	1.44339e-13	7.07073e-12	up
RP11-629G13.1	5.23516	1.08747	0.22838	4.76165	1.92018e-06	2.07727e-05	up
CTA-481E9.4	5.22535	1.21161	0.33544	3.612	0.000303847	0.00172882	up
PRDM9	5.21469	1.33008	0.330968	4.01876	5.85065e-05	0.00041661	up
RP6-191P20.5	5.21002	1.25089	0.269977	4.63332	3.59852e-06	3.63878e-05	up
TOPAZ1	5.18272	1.05572	0.336561	3.13679	0.00170807	0.00747438	up
NAMA	5.16523	1.10256	0.216748	5.08685	3.64056e-07	4.69516e-06	up
RP4-806M20.3	5.16351	1.0025	0.293971	3.41021	0.000649131	0.00327577	up
AJ011932.1	5.16177	1.29737	0.190588	6.80718	9.95309e-12	3.41513e-10	up
RP11-282A11.3	5.15025	1.158	0.364046	3.18092	0.00146811	0.0065896	up
UGT2B10	5.10423	1.5748	0.403329	3.9045	9.4419e-05	0.000630832	up
RP11-501C14.7	5.1019	1.03684	0.261421	3.96616	7.30406e-05	0.000505128	up
RP11-734I18.1	5.09449	1.25598	0.331232	3.79185	0.00014953	0.000942483	up
OLIG2	5.08802	1.02001	0.221289	4.60938	4.03879e-06	4.02776e-05	up
RP1-34H18.1	5.0699	1.24238	0.180714	6.87488	6.20407e-12	2.20301e-10	up
RP11-1016B18.1	5.06385	1.14168	0.259533	4.39899	1.08757e-05	9.58098e-05	up
CHEK2P2	5.02332	1.16922	0.332961	3.51158	0.000445454	0.00238773	up
TPTE	5.01555	1.74976	0.472005	3.70709	0.000209657	0.00126015	up
XXyac-YX60D10.2	5.01095	1.33794	0.21567	6.20364	5.51722e-10	1.33189e-08	up
XIRP2	4.97368	1.08057	0.293044	3.68738	0.000226572	0.0013478	up
FAM205CP	4.96766	1.01714	0.2288	4.44553	8.76762e-06	7.9635e-05	up
RP11-401O9.4	4.96502	1.09277	0.193645	5.64316	1.66959e-08	2.97565e-07	up
HILS1	4.95839	1.26968	0.18944	6.70229	2.05178e-11	6.63038e-10	up
MAGEB1	4.94305	2.21688	0.454535	4.87726	1.0757e-06	1.24253e-05	up
RP11-243M5.2	4.92723	1.39899	0.227834	6.14037	8.23283e-10	1.92023e-08	up
HSD3BP4	4.90871	1.14684	0.266062	4.31043	1.62935e-05	0.000136775	up
NT5C1A	4.90174	1.14198	0.212021	5.38617	7.19753e-08	1.09391e-06	up
ZP2	4.90045	1.08245	0.26976	4.01265	6.00416e-05	0.000426051	up
RP11-9N20.3	4.89427	1.07883	0.182555	5.90959	3.42953e-09	7.00874e-08	up
FRMD6-AS2	4.84439	1.05149	0.269664	3.89925	9.64899e-05	0.00064276	up
LINC00452	4.83854	1.32053	0.24667	5.35343	8.63043e-08	1.28474e-06	up
SNHG24	4.82607	1.31709	0.215042	6.1248	9.07998e-10	2.10405e-08	up
CYP4F32P	4.80386	2.30318	0.51012	4.51496	6.33278e-06	5.97013e-05	up
AC016912.3	4.79847	1.52439	0.43204	3.52836	0.000418138	0.00226545	up
RP11-549K20.1	4.79089	1.15132	0.197808	5.82037	5.87181e-09	1.14629e-07	up
AP004782.1	4.79031	2.09024	0.263043	7.94641	1.91993e-15	1.37955e-13	up
NOTO	4.78053	1.07532	0.24235	4.43705	9.11982e-06	8.24138e-05	up
OPTC	4.75266	1.03851	0.241148	4.30651	1.65848e-05	0.000138817	up
AC093787.1	4.74746	1.39697	0.357683	3.90561	9.39882e-05	0.000628937	up
COX6A2	4.72974	1.36537	0.325991	4.18835	2.80984e-05	0.000219856	up
LINC00517	4.7223	1.14776	0.188317	6.09482	1.09561e-09	2.49418e-08	up
RP11-126O22.1	4.71574	2.1366	0.350917	6.08862	1.13887e-09	2.58304e-08	up
RP11-532N4.2	4.71359	1.09274	0.292686	3.73349	0.000188846	0.00115343	up
OR8G5	4.70706	1.58865	0.401688	3.95492	7.6559e-05	0.000526266	up
SCN10A	4.69911	1.02451	0.291807	3.5109	0.000446586	0.00239319	up
RP11-221N13.3	4.67978	1.19069	0.190595	6.24722	4.17816e-10	1.03914e-08	up
NLRP8	4.66273	1.11078	0.320074	3.4704	0.000519691	0.00271378	up
RP11-9G1.3	4.65568	1.12937	0.231089	4.88715	1.02306e-06	1.18727e-05	up
AC099342.1	4.64724	1.20912	0.303532	3.98349	6.79094e-05	0.000473704	up
FOXG1	4.63967	1.00494	0.248931	4.03703	5.41323e-05	0.00039052	up
AC074389.5	4.63428	2.87294	0.431501	6.65801	2.77567e-11	8.79676e-10	up
RP11-756G12.1	4.61557	1.24903	0.228681	5.46187	4.71144e-08	7.52337e-07	up
RP11-347E10.1	4.61168	1.18756	0.2416	4.91541	8.85953e-07	1.04316e-05	up
AC079613.1	4.60282	1.52679	0.246354	6.19754	5.73522e-10	1.37829e-08	up
ATP5F1P3	4.59645	1.09758	0.211221	5.19635	2.03242e-07	2.76374e-06	up
RP11-63E9.1	4.59604	1.13723	0.326808	3.47982	0.000501743	0.00263721	up
LINC01304	4.59263	1.00059	0.358514	2.79094	0.00525548	0.0189658	up
FAM9B	4.58061	1.21294	0.254902	4.75846	1.95078e-06	2.107e-05	up
RP11-329B9.1	4.56654	1.04149	0.251085	4.14795	3.35464e-05	0.000256475	up
CTD-2126E3.4	4.56542	1.31511	0.251517	5.22872	1.7069e-07	2.36933e-06	up
RP11-1C8.4	4.56369	1.30111	0.297988	4.36631	1.26361e-05	0.000109182	up
GAL3ST3	4.54025	1.05827	0.249113	4.24817	2.15525e-05	0.000174613	up
STK25P1	4.5397	1.01235	0.192302	5.26436	1.40678e-07	1.98627e-06	up
CTD-2036A2.1	4.53706	1.22707	0.343984	3.56722	0.00036079	0.00200271	up
BCAS2P1	4.53689	1.85234	0.329697	5.6183	1.92844e-08	3.39163e-07	up
EIF3EP2	4.5082	1.00791	0.350849	2.87277	0.0040689	0.0153646	up
GCSAML-AS1	4.49135	1.39442	0.245878	5.67116	1.41834e-08	2.56182e-07	up
FOXI3	4.48907	1.15826	0.278454	4.15961	3.18795e-05	0.000245222	up
RP11-61O11.1	4.48903	1.01356	0.319702	3.17032	0.00152271	0.00679332	up
AC103563.3	4.48348	2.20165	0.445685	4.93992	7.81554e-07	9.33314e-06	up
RXFP2	4.47221	1.01989	0.372429	2.73848	0.00617236	0.0216638	up
PPY	4.46999	1.08993	0.266696	4.08679	4.37389e-05	0.000323692	up
NRBF2P2	4.45408	1.05998	0.24626	4.30431	1.67509e-05	0.000139955	up
FAR2P3	4.4519	1.48681	0.333174	4.46255	8.09883e-06	7.43503e-05	up
CTB-60B18.12	4.43773	1.15429	0.254613	4.53351	5.80116e-06	5.53362e-05	up
OR8A1	4.42104	1.20923	0.410133	2.94838	0.0031944	0.0125871	up
LINC01456	4.39756	1.54769	0.402447	3.84571	0.000120205	0.000777948	up
ZDHHC22	4.3754	1.28769	0.239233	5.38257	7.343e-08	1.11404e-06	up
LINC01517	4.32874	1.01387	0.34201	2.96445	0.0030322	0.012054	up
PAQR9	4.32554	1.06505	0.30609	3.47951	0.000502327	0.00263995	up
SLC2A7	4.31872	1.13088	0.216606	5.22089	1.78068e-07	2.45579e-06	up
RP11-96A15.1	4.28657	1.29203	0.234618	5.50697	3.65056e-08	5.96975e-07	up
NLRP9P	4.28127	1.27215	0.284151	4.47702	7.5691e-06	7.0074e-05	up
MS4A3	4.28054	1.00287	0.27191	3.68826	0.000225794	0.00134467	up
SLC6A5	4.25097	1.22926	0.346548	3.54715	0.000389418	0.0021361	up
VCAN-AS1	4.24926	1.01334	0.18758	5.40218	6.58361e-08	1.01284e-06	up
RP11-925D8.3	4.23764	1.2186	0.263847	4.61859	3.86354e-06	3.87741e-05	up
RP11-717H13.1	4.23617	1.22365	0.366499	3.33874	0.00084158	0.00408169	up
RP5-963E22.4	4.22927	1.19694	0.219078	5.46355	4.66713e-08	7.45921e-07	up
RP11-280K24.4	4.21179	1.0791	0.255093	4.23022	2.33466e-05	0.000187198	up
RP11-114H21.2	4.20707	1.19241	0.397366	3.00079	0.00269279	0.010929	up
LINC01257	4.20453	1.43765	0.348444	4.12593	3.69241e-05	0.000278809	up
ZNF729	4.20309	1.14718	0.272233	4.21396	2.50936e-05	0.000199151	up
CTD-2263F21.1	4.18238	1.17084	0.197729	5.92143	3.19149e-09	6.57886e-08	up
LINC01553	4.1709	1.25808	0.287587	4.37459	1.21662e-05	0.000105634	up
MGAT4D	4.16093	1.08671	0.343728	3.16155	0.00156931	0.00696489	up
FGF12-AS2	4.15043	1.05527	0.212081	4.9758	6.49799e-07	7.92155e-06	up
LHX3	4.14614	1.1505	0.272461	4.22264	2.41462e-05	0.000192741	up
FBXL21	4.13655	1.46796	0.390541	3.7588	0.00017073	0.00105755	up
C9orf170	4.1267	1.45272	0.1941	7.48441	7.1869e-14	3.75625e-12	up
RP11-744K17.2	4.11087	1.97945	0.487074	4.06397	4.82448e-05	0.000353126	up
RP11-33A14.1	4.0967	1.10028	0.217691	5.05434	4.3189e-07	5.48074e-06	up
AC079776.3	4.08354	1.17876	0.323993	3.63822	0.000274534	0.00158803	up
AC007131.1	4.08023	1.16349	0.389235	2.98918	0.00279726	0.0112822	up
RP11-475B2.1	4.06919	1.4806	0.28822	5.13705	2.79082e-07	3.68943e-06	up
CTRB1	4.05119	1.08597	0.26971	4.02643	5.66302e-05	0.000404936	up
RP11-367F23.1	4.04307	1.11725	0.274899	4.06423	4.8192e-05	0.000352861	up
RFPL4B	4.04242	1.89721	0.337428	5.62257	1.88133e-08	3.32091e-07	up
RN7SL471P	4.03136	1.40795	0.227607	6.18586	6.17646e-10	1.47356e-08	up
LINC00284	4.02558	1.12744	0.253522	4.44709	8.7041e-06	7.91517e-05	up
RP11-636O21.1	4.02293	1.45845	0.329328	4.42855	9.4867e-06	8.53863e-05	up
CTD-2298J14.2	4.00923	1.1392	0.18259	6.23908	4.40148e-10	1.08962e-08	up
HAND1	4.00231	2.26262	0.367043	6.16446	7.07223e-10	1.67326e-08	up
AC006159.5	3.98497	1.32353	0.217219	6.09308	1.10756e-09	2.51869e-08	up
PTENP1-AS	3.97879	1.49353	0.266979	5.59419	2.2165e-08	3.83187e-07	up
FAM41C	3.97847	1.26062	0.267609	4.71067	2.46899e-06	2.6012e-05	up
RP11-488I20.9	3.97717	1.50567	0.493607	3.05034	0.00228581	0.00953512	up
MYHAS	3.97159	1.01974	0.219372	4.64846	3.34415e-06	3.40898e-05	up
CFC1	3.96637	2.19676	0.352506	6.23183	4.61008e-10	1.13534e-08	up
C4orf22	3.96149	1.01717	0.259788	3.91538	9.02636e-05	0.00060801	up
C10orf71	3.96143	1.29876	0.235895	5.50567	3.67765e-08	6.00346e-07	up
CTA-992D9.8	3.95232	1.18869	0.26033	4.56609	4.96894e-06	4.83031e-05	up
CGB8	3.93919	1.06649	0.407783	2.61534	0.00891391	0.0294854	up
RP11-88I18.3	3.93807	1.15533	0.282996	4.08248	4.45572e-05	0.000329008	up
RP11-238K6.1	3.9296	1.31412	0.297727	4.41384	1.01552e-05	9.0451e-05	up
RP11-262D11.1	3.92933	1.33529	0.198169	6.73815	1.60421e-11	5.27171e-10	up
GPR50	3.91573	1.35487	0.375545	3.60775	0.000308866	0.00175311	up
AC003986.6	3.91461	1.08889	0.207581	5.24562	1.5576e-07	2.17622e-06	up
LRRC3-AS1	3.91105	1.01138	0.218478	4.6292	3.67085e-06	3.70315e-05	up
DCAF12L1	3.90956	1.5352	0.326348	4.70417	2.549e-06	2.67956e-05	up
RP11-541E12.1	3.90842	1.3787	0.271948	5.0697	3.98442e-07	5.09255e-06	up
MMD2	3.89299	1.02628	0.295345	3.47484	0.000511149	0.00267618	up
RP11-161D15.3	3.88148	1.13778	0.282012	4.0345	5.47198e-05	0.000393844	up
SPATA31E1	3.86871	1.10985	0.294657	3.76659	0.000165491	0.00102883	up
KCNC2	3.8662	1.17641	0.272994	4.30931	1.63766e-05	0.000137284	up
DBX2	3.83465	1.58707	0.255299	6.21654	5.08245e-10	1.23883e-08	up
RP11-348F1.2	3.83282	1.43125	0.253869	5.63776	1.72272e-08	3.06626e-07	up
RP6-191P20.4	3.82275	1.12593	0.214591	5.24689	1.54691e-07	2.16269e-06	up
RP11-115J23.1	3.80898	1.142	0.305051	3.74363	0.000181382	0.00111369	up
RP13-631K18.5	3.79949	1.28635	0.202871	6.34075	2.28655e-10	5.99002e-09	up
AFM	3.79062	1.52834	0.373449	4.09251	4.26733e-05	0.000316628	up
FADS2P1	3.78162	1.03608	0.297588	3.4816	0.000498432	0.00262328	up
AC005796.2	3.75599	1.09173	0.29319	3.72361	0.000196392	0.00119266	up
TRIML1	3.75398	1.27297	0.348841	3.64914	0.000263124	0.00153345	up
RP11-779O18.3	3.73509	1.07577	0.200163	5.37449	7.67977e-08	1.15896e-06	up
LINC01230	3.73435	1.65875	0.303336	5.46834	4.54265e-08	7.29023e-07	up
OR8T1P	3.72039	1.01247	0.166844	6.06837	1.29216e-09	2.8863e-08	up
LINC01182	3.7056	1.04067	0.308041	3.37835	0.000729228	0.0036172	up
GBX1	3.70524	1.07558	0.304295	3.53465	0.000408315	0.00221842	up
PSG1	3.69734	1.07683	0.342995	3.13947	0.00169252	0.00742384	up
RP11-179A16.1	3.69589	1.03753	0.308494	3.36322	0.000770397	0.00378976	up
NPPB	3.69199	2.00033	0.340795	5.86961	4.36812e-09	8.75118e-08	up
AP000472.2	3.68535	1.50023	0.425668	3.52442	0.000424412	0.00229305	up
KLF2P2	3.66294	1.05442	0.252511	4.17573	2.97034e-05	0.000230641	up
DLGAP1-AS3	3.65501	1.10236	0.280822	3.92548	8.65561e-05	0.000586363	up
AOX3P	3.64856	1.08446	0.301342	3.59877	0.000319728	0.00180644	up
RP11-116D2.1	3.62113	2.33371	0.513728	4.5427	5.55393e-06	5.3299e-05	up
LINC00454	3.61876	1.81688	0.387378	4.69019	2.72951e-06	2.84483e-05	up
AC109309.4	3.61569	1.20915	0.276259	4.37689	1.20387e-05	0.000104728	up
CTB-113P19.4	3.60821	1.02207	0.22506	4.54132	5.59039e-06	5.36129e-05	up
AC114776.3	3.60762	1.1054	0.290059	3.81096	0.000138426	0.000880543	up
RP1-290F12.3	3.60642	1.02178	0.188391	5.42372	5.83714e-08	9.09459e-07	up
RP11-93H12.4	3.60502	1.54012	0.275509	5.59007	2.26973e-08	3.91123e-07	up
RP11-526A4.1	3.60149	1.29674	0.30734	4.21924	2.45131e-05	0.000195196	up
GALP	3.60081	1.39175	0.36355	3.82822	0.000129073	0.000828444	up
LINC00536	3.58931	1.20357	0.325956	3.69243	0.000222124	0.00132558	up
RP11-20I20.2	3.57739	1.05029	0.277699	3.78211	0.000155506	0.00097369	up
RP11-315E17.1	3.5765	1.19134	0.336155	3.54402	0.000394076	0.0021564	up
PAGE4	3.57225	1.98086	0.369332	5.36335	8.16921e-08	1.22375e-06	up
CTA-125H2.2	3.56906	1.02984	0.334652	3.07735	0.00208853	0.00884441	up
MAGEE2	3.56229	1.35916	0.240852	5.64314	1.66973e-08	2.97565e-07	up
H2BFWT	3.55558	1.37401	0.428442	3.20699	0.00134132	0.0060902	up
AC011738.4	3.55343	1.2539	0.231174	5.42405	5.82651e-08	9.08464e-07	up
CHRNB3	3.54396	1.05812	0.294245	3.59604	0.000323095	0.00182258	up
RP1-46F2.3	3.54065	1.13795	0.3127	3.63911	0.000273581	0.00158381	up
GAGE1	3.53937	2.12752	0.467144	4.5543	5.25591e-06	5.07351e-05	up
RP11-300M24.1	3.49523	1.21735	0.363245	3.35132	0.000804267	0.00392431	up
ELSPBP1	3.48469	1.28067	0.361905	3.5387	0.0004021	0.00219267	up
HTR1E	3.47874	1.49539	0.346918	4.31051	1.6288e-05	0.000136756	up
AC010969.1	3.47146	1.42508	0.315337	4.51923	6.2065e-06	5.8705e-05	up
MKX-AS1	3.45371	1.20706	0.293255	4.11609	3.85362e-05	0.000289448	up
RP5-1024C24.1	3.4497	1.19882	0.326287	3.67413	0.000238661	0.00140893	up
RP11-31K23.2	3.4452	1.79839	0.481044	3.73853	0.000185103	0.00113393	up
VCX3B	3.43882	1.48987	0.368072	4.04776	5.17094e-05	0.000375209	up
NMBR	3.42389	1.22275	0.219113	5.58047	2.39868e-08	4.10367e-07	up
POU6F2-AS1	3.41678	1.45471	0.388568	3.74377	0.000181281	0.00111339	up
ACCSL	3.39478	1.11415	0.298173	3.73658	0.000186539	0.00114142	up
MIR1-1HG	3.38949	1.47908	0.315349	4.6903	2.72801e-06	2.84465e-05	up
LGALS14	3.3808	2.18523	0.423103	5.16478	2.4072e-07	3.21911e-06	up
SLC17A2	3.37083	1.5457	0.35348	4.37282	1.22655e-05	0.000106345	up
RP11-255M2.3	3.3691	1.226	0.326097	3.75963	0.000170162	0.0010548	up
RP11-46E17.8	3.36627	1.02686	0.235609	4.35833	1.3106e-05	0.000112582	up
RP11-243M5.4	3.357	1.00618	0.267652	3.75927	0.000170413	0.00105589	up
RP11-702B10.2	3.35402	1.52784	0.253256	6.03281	1.61137e-09	3.53105e-08	up
ANHX	3.35324	1.1498	0.330608	3.47784	0.000505473	0.00265355	up
AP000997.2	3.33619	1.3675	0.379189	3.60638	0.000310495	0.00176102	up
RP11-441F2.2	3.32293	1.00548	0.227723	4.41536	1.00843e-05	8.99317e-05	up
HRH3	3.31833	1.27396	0.250603	5.08355	3.70438e-07	4.76597e-06	up
TBC1D3P5	3.31305	1.51324	0.312372	4.84437	1.27017e-06	1.43698e-05	up
AC008271.1	3.31254	1.41557	0.353652	4.00271	6.262e-05	0.000442146	up
CTB-60B18.18	3.31227	1.03262	0.25863	3.99266	6.5337e-05	0.000458754	up
HMX1	3.31134	1.28925	0.321107	4.01501	5.9444e-05	0.000422231	up
AC005301.8	3.28751	1.20113	0.390526	3.07567	0.0021003	0.00887952	up
LINC00906	3.27652	1.80723	0.34232	5.27937	1.2963e-07	1.84674e-06	up
RP11-286O1.1	3.26527	1.12318	0.393963	2.85099	0.00435836	0.0162685	up
AC006050.2	3.26325	1.31111	0.418458	3.1332	0.00172911	0.0075472	up
RP4-800O15.2	3.2432	1.52245	0.372212	4.09028	4.30844e-05	0.000319402	up
TMEM212	3.24108	1.64681	0.302372	5.4463	5.14272e-08	8.13718e-07	up
RP11-167N4.2	3.23396	1.01508	0.284954	3.56225	0.000367694	0.00203601	up
RP11-447E20.1	3.23355	1.54366	0.346702	4.45241	8.49134e-06	7.75044e-05	up
BMPR1B-AS1	3.23313	1.47534	0.30272	4.87363	1.09566e-06	1.26294e-05	up
ADAM18	3.23252	1.47017	0.349366	4.2081	2.57526e-05	0.000203776	up
PSG9	3.23125	1.45541	0.341439	4.26256	2.02094e-05	0.000165014	up
RP11-384J4.2	3.22994	1.26369	0.350313	3.60731	0.000309391	0.00175531	up
RP11-710E1.2	3.22418	1.00179	0.221244	4.528	5.95456e-06	5.65598e-05	up
PRAC1	3.2134	1.57924	0.495911	3.18453	0.00144989	0.00651763	up
RP11-341D18.2	3.20552	1.54084	0.402635	3.8269	0.000129769	0.000832163	up
OPALIN	3.19776	1.19058	0.336695	3.53607	0.000406127	0.00220905	up
CACNA1C-AS4	3.18555	1.20255	0.250872	4.79347	1.63919e-06	1.80387e-05	up
GLYAT	3.18137	1.15575	0.278756	4.14611	3.3817e-05	0.000258359	up
LINC00621	3.18092	1.22873	0.23737	5.17644	2.26156e-07	3.04148e-06	up
AC010423.1	3.1776	1.35768	0.253238	5.36128	8.26333e-08	1.23655e-06	up
RP11-440G9.1	3.17502	1.19108	0.284541	4.18597	2.83954e-05	0.000221895	up
RP11-124N19.3	3.17095	1.23732	0.360233	3.43478	0.000593038	0.00303679	up
LINC01115	3.16993	1.0172	0.305633	3.32819	0.000874111	0.00421867	up
AC025016.1	3.16876	1.91971	0.395325	4.85602	1.19767e-06	1.36674e-05	up
LINC00051	3.16183	1.0216	0.327586	3.11858	0.00181723	0.00786038	up
TRBV26OR9-2	3.15361	2.16003	0.30497	7.08276	1.41312e-12	5.72655e-11	up
RP11-1127D7.1	3.14548	1.09471	0.305187	3.587	0.000334507	0.00187877	up
C1orf94	3.14235	1.02462	0.237946	4.3061	1.66161e-05	0.000139047	up
RP11-60H5.1	3.13977	1.02863	0.362345	2.83883	0.004528	0.0168028	up
AC116614.1	3.13876	1.26808	0.304021	4.17102	3.03241e-05	0.000234694	up
OR9A4	3.12729	1.01831	0.368684	2.76203	0.00574435	0.0204618	up
RP11-180C1.1	3.12215	2.50042	0.412851	6.05648	1.39129e-09	3.09318e-08	up
LINC01143	3.1144	1.25963	0.367816	3.42461	0.000615676	0.00313618	up
GOT1L1	3.10332	1.2048	0.302371	3.98452	6.76179e-05	0.000472055	up
BARHL2	3.09171	1.43085	0.266249	5.37412	7.69568e-08	1.16054e-06	up
U91319.1	3.08913	2.08903	0.3583	5.83038	5.53015e-09	1.08454e-07	up
GTF2A1L	3.06963	1.21081	0.264822	4.57217	4.8271e-06	4.71279e-05	up
AC105402.4	3.06509	1.02689	0.242744	4.23036	2.33317e-05	0.000187113	up
MAS1L	3.06481	1.06501	0.281898	3.77799	0.000158097	0.000988176	up
AF131216.5	3.06468	1.15002	0.270804	4.2467	2.16942e-05	0.000175595	up
RP11-1C8.7	3.06369	1.09107	0.387068	2.81882	0.00482002	0.0176703	up
LINC01568	3.0625	1.02025	0.312189	3.26806	0.00108286	0.00506517	up
LINC01097	3.04574	1.46941	0.392682	3.74199	0.000182567	0.00111984	up
CGB	3.04494	1.16028	0.34557	3.3576	0.000786227	0.00384903	up
AC096669.3	3.02483	1.37507	0.336543	4.08586	4.39132e-05	0.000324869	up
RHOXF2	3.00417	2.57376	0.345362	7.45234	9.16972e-14	4.68939e-12	up
LINC01563	2.99836	1.0038	0.206636	4.85784	1.18675e-06	1.3566e-05	up
SUPT20HL2	2.99614	1.2007	0.285844	4.20055	2.66262e-05	0.000209911	up
AC004862.6	2.9901	1.05727	0.337999	3.12804	0.00175979	0.00765947	up
RP11-268G12.3	2.98528	1.15355	0.35748	3.22688	0.00125146	0.00573153	up
LINC00334	2.97279	1.15932	0.250148	4.63454	3.57726e-06	3.61853e-05	up
RNU6-1189P	2.96746	1.24607	0.305962	4.07264	4.64824e-05	0.000341924	up
ELK2BP	2.95531	1.54386	0.274912	5.61584	1.95612e-08	3.43309e-07	up
bP-2171C21.3	2.95361	1.16489	0.42871	2.71719	0.00658386	0.0229106	up
NPY2R	2.94853	1.76149	0.354951	4.96263	6.95447e-07	8.42518e-06	up
PNPLA5	2.94585	1.17234	0.30772	3.80976	0.000139102	0.000884316	up
OTX2	2.94229	1.6099	0.406987	3.95566	7.63238e-05	0.000524947	up
ASZ1	2.92248	1.15487	0.337976	3.417	0.000633149	0.00320951	up
RP11-760D2.11	2.91903	1.10175	0.361357	3.04893	0.00229657	0.00957051	up
RN7SKP268	2.91818	1.39811	0.262365	5.32889	9.88167e-08	1.45329e-06	up
LLNLF-158E9.1	2.91408	1.63043	0.304323	5.35757	8.43509e-08	1.25961e-06	up
RP11-384F7.2	2.90137	1.78592	0.307712	5.80388	6.47977e-09	1.25296e-07	up
AC093390.1	2.90067	1.55385	0.279987	5.54972	2.86123e-08	4.80088e-07	up
AC012501.2	2.89383	1.37117	0.366168	3.74464	0.000180653	0.00111033	up
RP3-340B19.3	2.88657	1.48544	0.325945	4.55732	5.181e-06	5.01366e-05	up
AC140481.8	2.88266	1.08643	0.41612	2.61087	0.00903132	0.0298213	up
RP11-893F2.5	2.87485	1.17277	0.194139	6.04091	1.53247e-09	3.37025e-08	up
KRT31	2.87434	1.15846	0.448704	2.58178	0.0098292	0.0319735	up
CTC-441N14.2	2.86759	1.47303	0.242246	6.08072	1.19642e-09	2.69354e-08	up
C1orf140	2.86755	1.37913	0.240456	5.73546	9.72467e-09	1.81792e-07	up
RP11-546O6.4	2.85089	1.0511	0.236126	4.45144	8.52976e-06	7.78052e-05	up
RP4-663N10.1	2.83898	1.08978	0.294406	3.70163	0.000214216	0.00128485	up
RP11-122C21.1	2.83777	1.24342	0.383586	3.24156	0.00118878	0.00548263	up
FSHR	2.83752	1.21862	0.31664	3.8486	0.000118796	0.00077046	up
RAX	2.83287	1.38895	0.270747	5.13007	2.89632e-07	3.80419e-06	up
LRRC53	2.82674	1.13961	0.41471	2.74796	0.00599666	0.0211845	up
KRTAP2-3	2.82337	1.99591	0.368387	5.41797	6.0279e-08	9.3543e-07	up
ZNF385D-AS1	2.81651	1.47268	0.30393	4.84547	1.26315e-06	1.43018e-05	up
RP11-280G9.1	2.81527	1.31524	0.273896	4.80196	1.57122e-06	1.73488e-05	up
NLRP10	2.81236	1.35115	0.363039	3.72177	0.000197835	0.00120023	up
RP11-336A10.4	2.80979	1.20121	0.280306	4.28535	1.82456e-05	0.000150677	up
LINC00442	2.80369	1.07768	0.413073	2.60893	0.00908253	0.0299572	up
LINC00645	2.80047	1.6334	0.393747	4.14834	3.34892e-05	0.000256085	up
EFCAB3	2.79453	1.1538	0.367121	3.14284	0.00167315	0.00735625	up
SSX5	2.78468	1.03387	0.322769	3.20312	0.00135945	0.00616011	up
RP13-631K18.3	2.78236	1.05577	0.234265	4.50674	6.58324e-06	6.18171e-05	up
SUPT20HL1	2.77731	1.18753	0.223894	5.30398	1.13306e-07	1.64377e-06	up
CTD-3098H1.2	2.77516	1.17309	0.395711	2.96452	0.00303158	0.0120534	up
CTD-2216M2.1	2.76911	1.2237	0.247495	4.94436	7.63932e-07	9.15369e-06	up
RNA5SP284	2.76682	1.24095	0.262581	4.72596	2.29033e-06	2.42914e-05	up
GTF2IP3	2.76603	1.54328	0.457126	3.37604	0.000735368	0.00364208	up
CTD-2023N9.1	2.75624	1.06012	0.249514	4.24873	2.14987e-05	0.000174244	up
LINC00343	2.75552	1.07214	0.373929	2.86723	0.0041408	0.0155851	up
RP5-1121A15.3	2.74678	1.03631	0.397067	2.60992	0.0090563	0.0298868	up
LINC00599	2.74655	1.20145	0.317734	3.78131	0.000156004	0.000976238	up
AC023347.1	2.74426	1.7757	0.433654	4.09475	4.22622e-05	0.000314232	up
RP1-161N10.1	2.74278	1.26999	0.307874	4.12503	3.70684e-05	0.000279701	up
AC007126.1	2.73005	1.17534	0.313644	3.74738	0.000178693	0.00109987	up
TMEM235	2.72623	1.15315	0.264321	4.3627	1.28469e-05	0.000110645	up
C4orf17	2.7249	1.1677	0.386153	3.02393	0.00249512	0.0102571	up
ZPBP	2.71344	1.46721	0.351684	4.17196	3.01985e-05	0.000233848	up
RP11-176N18.2	2.71088	1.58306	0.368577	4.29505	1.74655e-05	0.000145188	up
NANOS2	2.70951	1.15656	0.315234	3.66889	0.000243609	0.00143457	up
RP11-420K14.2	2.70628	1.67588	0.303928	5.51407	3.50633e-08	5.75455e-07	up
RP11-1151B14.3	2.70373	1.19127	0.304593	3.911	9.19135e-05	0.000617714	up
CH17-53B9.2	2.70356	1.35695	0.269934	5.02698	4.98274e-07	6.22159e-06	up
CER1	2.69526	1.16227	0.379948	3.05901	0.0022207	0.00930069	up
RP11-521D12.2	2.69461	1.14821	0.342405	3.35338	0.000798324	0.00389887	up
LINC01153	2.69123	1.06725	0.377244	2.82907	0.00466839	0.0172237	up
GOLGA2P11	2.69079	1.38211	0.356635	3.87541	0.000106447	0.000700359	up
RP11-451O13.1	2.68867	1.4022	0.353282	3.96907	7.21538e-05	0.000499804	up
OR2H1	2.68089	1.04849	0.313725	3.34208	0.000831521	0.00404024	up
RP11-925D8.6	2.67677	1.21209	0.281664	4.30334	1.68242e-05	0.000140458	up
LINC01378	2.67593	1.31261	0.380393	3.45067	0.000559199	0.00289261	up
CRH	2.67364	2.20188	0.416485	5.28682	1.24463e-07	1.78443e-06	up
LINC01016	2.67247	1.06418	0.262182	4.05894	4.92949e-05	0.00035952	up
AC006019.4	2.65489	1.14966	0.331304	3.4701	0.000520273	0.00271557	up
TMCO5B	2.65231	1.14987	0.379705	3.02834	0.00245902	0.010135	up
RP11-148B18.3	2.64755	1.03021	0.27698	3.71945	0.00019966	0.00120972	up
CYLC2	2.64541	1.18657	0.358295	3.31171	0.000927292	0.00443203	up
TMEM207	2.64368	1.851	0.431572	4.28896	1.79514e-05	0.000148706	up
RP11-351I21.7	2.63662	1.12188	0.311693	3.59932	0.000319046	0.00180306	up
RP11-71B7.1	2.63077	1.25644	0.322372	3.8975	9.71927e-05	0.000646636	up
CH17-351M24.1	2.62564	1.03002	0.310913	3.31289	0.000923371	0.00441625	up
VN1R85P	2.62174	1.23721	0.268496	4.60792	4.06719e-06	4.05325e-05	up
RP11-134D3.1	2.61275	1.03279	0.236562	4.36585	1.26628e-05	0.000109391	up
FLJ37505	2.61266	1.81555	0.343539	5.28484	1.25812e-07	1.80257e-06	up
GPR32	2.60874	1.08976	0.333978	3.26296	0.00110255	0.00514713	up
AC007796.1	2.60079	1.259	0.246424	5.10909	3.2371e-07	4.22067e-06	up
RP11-778J15.1	2.59516	1.02865	0.257438	3.99573	6.44965e-05	0.000453459	up
AP005901.1	2.59089	1.17254	0.340342	3.44517	0.000570695	0.00293928	up
TGM6	2.58083	1.14866	0.324685	3.53777	0.000403519	0.00219794	up
RP11-416N4.1	2.56635	1.29303	0.300236	4.30673	1.65689e-05	0.00013876	up
RP11-346D14.1	2.56414	1.05641	0.261228	4.04403	5.25392e-05	0.000380262	up
NXF4	2.56188	1.06005	0.348821	3.03895	0.00237404	0.00984648	up
LINC01362	2.55909	1.23699	0.303988	4.06919	4.71775e-05	0.000346382	up
LLNLR-249E10.1	2.55803	1.76762	0.358108	4.93599	7.97452e-07	9.49679e-06	up
CTC-525D6.1	2.55683	1.20859	0.344743	3.50577	0.000455294	0.00243224	up
SNORD114-3	2.55371	1.09102	0.232441	4.69375	2.68235e-06	2.80359e-05	up
CTD-2535I10.1	2.5519	1.12938	0.302906	3.72848	0.000192641	0.00117338	up
RP11-412P11.1	2.55164	1.7625	0.366076	4.81457	1.47516e-06	1.63897e-05	up
KRTAP1-5	2.55148	1.03871	0.284773	3.64751	0.000264795	0.00154171	up
HTR3D	2.54408	1.00429	0.367258	2.73456	0.00624633	0.0219019	up
RP11-616M22.3	2.54333	1.39161	0.263448	5.2823	1.27572e-07	1.82527e-06	up
GABRG1	2.53815	1.02825	0.323075	3.18269	0.00145912	0.00655407	up
NOBOX	2.52493	1.08404	0.37039	2.92675	0.00342523	0.0133223	up
TLR12P	2.52471	1.19244	0.301495	3.95509	7.65067e-05	0.000526036	up
ADAM7	2.51589	1.15047	0.36956	3.11309	0.00185142	0.00798564	up
AC243945.1	2.51467	1.06988	0.234254	4.56716	4.94373e-06	4.80799e-05	up
GS1-72M22.1	2.5119	1.15818	0.308498	3.75425	0.000173858	0.00107351	up
RP11-76C10.2	2.50989	1.63597	0.332575	4.91909	8.69481e-07	1.02716e-05	up
RP11-603B24.2	2.5081	1.52217	0.21626	7.0386	1.94183e-12	7.63043e-11	up
MIR4269	2.50387	1.1756	0.268875	4.3723	1.22944e-05	0.000106552	up
AC060834.2	2.49376	1.07539	0.306004	3.51429	0.000440928	0.00236762	up
RP11-64B16.4	2.49357	1.06326	0.265225	4.0089	6.10014e-05	0.000432056	up
FNDC1-IT1	2.48869	1.34008	0.223772	5.98857	2.11698e-09	4.50509e-08	up
LINC01510	2.4857	1.02369	0.262822	3.89498	9.82051e-05	0.00065266	up
C7orf65	2.48434	1.11119	0.275612	4.03173	5.53685e-05	0.000397472	up
CTD-2251F13.1	2.48077	1.52757	0.382388	3.99481	6.47448e-05	0.00045497	up
XXbac-BPG34I8.3	2.47255	1.04204	0.416145	2.50402	0.012279	0.0383017	up
RP11-171I2.1	2.47134	1.17675	0.253701	4.63832	3.51252e-06	3.56277e-05	up
RP11-388K12.3	2.46998	1.15691	0.320121	3.61398	0.000301529	0.00171746	up
RP1-223B1.1	2.4649	1.09653	0.240075	4.56745	4.9369e-06	4.80354e-05	up
MRGPRX3	2.45625	1.03154	0.279345	3.69272	0.000221867	0.0013246	up
RP11-17A4.2	2.45467	1.225	0.253037	4.84118	1.29068e-06	1.4571e-05	up
FAM90A20P	2.45231	1.00749	0.2459	4.09713	4.18296e-05	0.000311178	up
RP11-475A13.1	2.45041	1.19821	0.351188	3.41188	0.000645154	0.00325916	up
RN7SKP106	2.44964	1.21312	0.358379	3.38503	0.000711716	0.0035435	up
RP5-981L23.2	2.44201	1.57681	0.302677	5.20955	1.89299e-07	2.59728e-06	up
U82695.5	2.43972	2.31163	0.45283	5.10486	3.31043e-07	4.29793e-06	up
CICP8	2.42346	1.06071	0.274509	3.86401	0.00011154	0.00073005	up
MIR1245A	2.41944	1.35182	0.24066	5.61715	1.9413e-08	3.41084e-07	up
RP11-817J15.3	2.41766	1.51799	0.426291	3.56093	0.000369549	0.00204337	up
LINC01114	2.41488	1.02294	0.343886	2.97464	0.00293337	0.0117469	up
TSHB	2.40696	1.15744	0.259399	4.46202	8.11921e-06	7.44894e-05	up
OCM2	2.40278	1.20388	0.373832	3.22036	0.00128028	0.00585161	up
RP11-81M19.3	2.39771	1.84191	0.331817	5.55098	2.84078e-08	4.7703e-07	up
RP11-79E3.3	2.39632	1.34835	0.394998	3.41358	0.000641164	0.00324309	up
AL139147.1	2.39606	1.19548	0.213827	5.59088	2.25917e-08	3.89618e-07	up
GPR148	2.39322	1.09249	0.34658	3.15218	0.00162054	0.00716043	up
RP11-168L7.1	2.38622	1.31454	0.38841	3.38442	0.000713291	0.0035501	up
PADI6	2.38169	1.39704	0.314647	4.44002	8.99505e-06	8.14067e-05	up
AC093326.3	2.37355	2.26687	0.345604	6.55915	5.41156e-11	1.60222e-09	up
ULK4P3	2.36751	1.1631	0.248025	4.68944	2.73953e-06	2.85387e-05	up
LINC01265	2.36257	1.14903	0.236593	4.85658	1.19432e-06	1.3638e-05	up
KRT8P47	2.3519	1.48551	0.231328	6.42163	1.3482e-10	3.71627e-09	up
CARSP1	2.35185	1.21939	0.41595	2.93157	0.00337254	0.0131485	up
RP11-260O18.1	2.34955	1.59836	0.378456	4.22339	2.40658e-05	0.000192243	up
DAB1-AS1	2.34926	1.2319	0.318529	3.86747	0.000109972	0.000721551	up
CTD-3064C13.1	2.33826	1.05834	0.291902	3.62567	0.000288216	0.00165402	up
RP11-744H18.1	2.33663	1.36245	0.308154	4.42133	9.8094e-06	8.78469e-05	up
RP11-64D24.2	2.33195	1.13473	0.282017	4.02364	5.73063e-05	0.000409086	up
OR2C3	2.3314	1.10776	0.284103	3.89914	9.65356e-05	0.000642964	up
TSPAN19	2.32715	1.29721	0.320627	4.04584	5.21358e-05	0.00037779	up
RP11-78C3.1	2.32701	1.05859	0.296665	3.5683	0.000359305	0.00199628	up
RP11-467L19.16	2.32431	1.67534	0.305081	5.49145	3.9864e-08	6.47254e-07	up
RP11-364B14.3	2.32075	1.09217	0.323219	3.37904	0.000727403	0.00361066	up
RP13-395E19.2	2.32052	1.07761	0.278733	3.86612	0.00011058	0.000724874	up
RP11-325K19.2	2.31319	1.06622	0.442039	2.41204	0.0158635	0.0469676	up
RP4-684O24.5	2.30895	1.02884	0.252693	4.07149	4.67134e-05	0.000343387	up
RP11-168E17.1	2.29237	1.08833	0.363529	2.99379	0.00275532	0.0111396	up
RP3-483K16.4	2.29232	1.01874	0.195712	5.20532	1.93665e-07	2.64952e-06	up
SIGLEC20P	2.27933	1.25911	0.350861	3.58862	0.000332432	0.00186873	up
RP11-611O2.6	2.27886	1.02867	0.250547	4.10571	4.03075e-05	0.000301165	up
AC011530.4	2.27817	1.19126	0.229461	5.19156	2.08539e-07	2.82947e-06	up
RP11-248N22.1	2.27704	2.05932	0.392769	5.24309	1.57908e-07	2.20478e-06	up
RP13-130D24.1	2.27233	1.00103	0.350746	2.85401	0.00431707	0.0161432	up
RP11-638L3.4	2.27092	1.01798	0.418103	2.43476	0.0149018	0.0446331	up
AADACL3	2.26709	1.15612	0.366689	3.15287	0.00161673	0.00714789	up
RNA5SP462	2.25777	1.04093	0.221069	4.70863	2.49385e-06	2.6261e-05	up
RP11-231E4.2	2.25504	1.07423	0.310849	3.45579	0.000548684	0.00284304	up
RP11-554D20.2	2.25167	1.00856	0.230022	4.38461	1.16192e-05	0.000101545	up
AC025280.1	2.25084	1.52411	0.251369	6.06325	1.33398e-09	2.97039e-08	up
RP11-14K3.1	2.24854	1.33496	0.410701	3.25044	0.00115228	0.00534135	up
RP11-451B8.1	2.2374	1.24766	0.252898	4.93346	8.07844e-07	9.60449e-06	up
C10orf53	2.23637	1.06711	0.342882	3.11217	0.00185718	0.00800565	up
LINC01048	2.23486	1.22258	0.279192	4.37899	1.1923e-05	0.000103902	up
AVP	2.23024	1.12918	0.339205	3.32889	0.000871928	0.00421025	up
RP11-380D23.2	2.22251	1.14476	0.383256	2.98694	0.00281784	0.0113523	up
SPANXA2-OT1	2.21494	1.38301	0.28844	4.79478	1.6285e-06	1.79396e-05	up
RN7SL278P	2.21428	1.01189	0.244107	4.14528	3.39393e-05	0.000259154	up
UMODL1-AS1	2.21161	1.02331	0.248131	4.12409	3.72202e-05	0.000280698	up
OLIG3	2.20344	1.24159	0.417849	2.97138	0.00296464	0.0118411	up
RP11-93G23.2	2.20039	1.22411	0.351318	3.48434	0.000493349	0.00260108	up
CEACAMP10	2.1985	1.07675	0.342412	3.14462	0.00166304	0.00731784	up
AC008753.4	2.19419	1.64854	0.396752	4.15507	3.25182e-05	0.000249775	up
CTD-3022G6.1	2.18256	1.18896	0.335897	3.53967	0.000400631	0.00218611	up
LINC01497	2.17994	1.09626	0.373054	2.9386	0.00329693	0.0129149	up
LINC01159	2.17324	1.24265	0.33879	3.66791	0.000244544	0.00143849	up
RP11-814P5.1	2.16974	1.05109	0.272939	3.851	0.000117636	0.000764794	up
PSG7	2.16806	1.14766	0.393598	2.91581	0.00354769	0.0137088	up
RP11-379P15.1	2.16789	1.16673	0.384147	3.0372	0.00238784	0.00989314	up
ELOVL2-AS1	2.16776	1.05076	0.307755	3.41426	0.000639547	0.00323696	up
RP11-805F19.3	2.16622	1.36741	0.34679	3.94306	8.04495e-05	0.000549785	up
LINC01533	2.15914	1.23807	0.370027	3.3459	0.000820155	0.00399409	up
NBPF21P	2.15316	1.70183	0.390392	4.35928	1.30491e-05	0.000112161	up
RP11-561N12.2	2.14279	1.44773	0.450849	3.21111	0.00132223	0.00602082	up
RP11-865I6.2	2.1376	1.02682	0.269414	3.81132	0.000138227	0.000879798	up
LINC01104	2.1372	1.00564	0.324803	3.09615	0.00196049	0.00838804	up
AC007050.18	2.13706	1.05716	0.285386	3.7043	0.000211971	0.00127287	up
LINC01544	2.13205	1.16059	0.259184	4.47784	7.54035e-06	6.98434e-05	up
LINC01187	2.12012	1.11071	0.318826	3.48376	0.00049442	0.00260488	up
AC092675.3	2.11557	1.3221	0.290935	4.5443	5.51182e-06	5.29424e-05	up
SPATA31B1P	2.11089	1.26232	0.428195	2.948	0.00319833	0.0125956	up
RP11-78J21.6	2.10768	1.37908	0.284133	4.85364	1.21216e-06	1.37975e-05	up
RP11-379I19.1	2.10568	1.10628	0.351542	3.14694	0.00164988	0.00726739	up
RP11-466L17.1	2.10173	1.14566	0.295136	3.88179	0.000103689	0.000684213	up
RP11-489D6.2	2.10152	1.9897	0.402113	4.94811	7.49358e-07	8.99672e-06	up
AADACL4	2.09913	1.00604	0.317162	3.17202	0.00151384	0.00675728	up
OTUD6A	2.0969	1.02202	0.291168	3.51007	0.000447988	0.0023989	up
RP11-133F8.2	2.09351	1.188	0.278543	4.26505	1.99859e-05	0.00016347	up
CYP11B1	2.08686	1.03415	0.308629	3.35079	0.000805827	0.003931	up
RP11-822E23.8	2.08451	1.29916	0.240292	5.4066	6.4233e-08	9.90319e-07	up
RP11-574O7.1	2.08434	1.41363	0.291118	4.85587	1.19862e-06	1.36725e-05	up
GHSR	2.08369	1.15513	0.267757	4.3141	1.60253e-05	0.000134894	up
RP11-618I10.1	2.07118	1.23862	0.33698	3.67566	0.000237239	0.00140189	up
OSTM1-AS1	2.06786	1.19897	0.342293	3.50275	0.000460479	0.00245442	up
BPIFB6	2.0547	1.56436	0.423448	3.69433	0.00022047	0.00131755	up
RP11-1085N6.5	2.04726	1.29638	0.393435	3.29504	0.00098408	0.00466382	up
MCCD1	2.04119	1.66731	0.314725	5.29768	1.17283e-07	1.69228e-06	up
C3orf22	2.04085	1.04219	0.305479	3.41168	0.000645642	0.00326085	up
RP11-114M1.2	2.03404	1.32888	0.271479	4.89496	9.83258e-07	1.14605e-05	up
MBL2	2.0304	1.03376	0.347009	2.97905	0.00289141	0.0116072	up
CRYGD	2.03036	1.59699	0.420253	3.80008	0.000144652	0.000914429	up
RP11-110A12.2	2.02438	1.37805	0.3096	4.45107	8.54437e-06	7.78886e-05	up
RP11-352D3.2	2.01206	1.24148	0.286631	4.33128	1.48246e-05	0.000125928	up
HSD3BP2	2.00577	1.49237	0.34918	4.27392	1.92066e-05	0.000157669	up
RP11-508N22.9	1.99431	1.02141	0.287845	3.54847	0.000387482	0.00212658	up
DEFA4	1.99272	1.23581	0.306822	4.02777	5.63075e-05	0.000402965	up
BPIFB5P	1.98932	1.13017	0.340953	3.31473	0.000917315	0.00439516	up
RP11-25K21.6	1.98845	1.10295	0.246627	4.47215	7.74372e-06	7.15203e-05	up
CTD-2089N3.3	1.98584	1.04892	0.288221	3.6393	0.000273376	0.00158305	up
DUXA	1.97882	1.29745	0.348369	3.72435	0.00019582	0.00118953	up
ADORA2BP1	1.97031	1.13092	0.22531	5.0194	5.18328e-07	6.44563e-06	up
RP11-476F14.1	1.9643	1.01546	0.414847	2.44779	0.0143737	0.0434013	up
RP11-32B5.8	1.9627	1.51411	0.345266	4.38533	1.15808e-05	0.000101292	up
AC083864.4	1.95548	1.04563	0.325969	3.20776	0.00133773	0.00607779	up
RP11-749H17.1	1.95209	1.00283	0.246692	4.06512	4.80076e-05	0.000351751	up
RP11-217E22.5	1.94846	1.09599	0.395966	2.76789	0.00564203	0.0201566	up
BPIFA3	1.94764	1.17495	0.40867	2.87506	0.00403948	0.0152664	up
SPATA8	1.94285	1.17255	0.27512	4.26195	2.0265e-05	0.000165373	up
FAM181A	1.94176	1.5981	0.318923	5.01094	5.41656e-07	6.7025e-06	up
LINC00320	1.93913	1.47191	0.41178	3.57451	0.00035088	0.00195633	up
MCHR2-AS1	1.93074	1.00486	0.345108	2.91174	0.00359426	0.013865	up
LINC00559	1.92991	1.23323	0.389308	3.16774	0.0015363	0.00684679	up
RP11-299L17.3	1.92527	1.11496	0.258053	4.32067	1.55555e-05	0.000131509	up
RP11-243M5.3	1.91852	1.28753	0.265695	4.8459	1.26039e-06	1.42781e-05	up
ACSM5P1	1.91665	1.01634	0.310554	3.27265	0.00106544	0.00499405	up
TEX36	1.91611	1.08388	0.383547	2.82595	0.00471408	0.0173623	up
LINC00507	1.91352	1.31945	0.364327	3.62162	0.000292764	0.00167535	up
AP000997.1	1.90855	1.02571	0.392959	2.61023	0.00904823	0.0298648	up
LINC00642	1.90651	1.16351	0.280425	4.14911	3.33776e-05	0.000255459	up
LRRC72	1.90019	1.11376	0.365834	3.04445	0.00233105	0.00969637	up
RP11-662M24.1	1.89942	1.32613	0.396563	3.34406	0.000825632	0.00401573	up
DKFZP434L187	1.89503	1.11551	0.334814	3.33173	0.000863079	0.0041727	up
CACNA1C-IT3	1.89309	1.33729	0.278929	4.7944	1.63163e-06	1.79601e-05	up
LINC01449	1.88958	1.34427	0.263917	5.09356	3.51407e-07	4.54163e-06	up
RP11-495O11.1	1.88868	1.05565	0.188269	5.60714	2.057e-08	3.58512e-07	up
AC011343.1	1.88808	1.43299	0.393419	3.64241	0.000270094	0.0015668	up
LINC01489	1.88456	1.74196	0.261989	6.64899	2.95117e-11	9.29096e-10	up
AC138649.1	1.88229	1.1794	0.216727	5.44186	5.27261e-08	8.30889e-07	up
RP11-354K1.1	1.88228	1.14998	0.313939	3.66308	0.000249204	0.00146329	up
RP11-258B16.1	1.87775	1.02885	0.381152	2.69932	0.00694814	0.0239424	up
UCMA	1.87663	1.07171	0.385142	2.78264	0.00539188	0.0193991	up
LINC01471	1.8739	1.25855	0.388396	3.24037	0.00119374	0.00550253	up
CTD-2139B15.5	1.87342	1.37338	0.37181	3.69376	0.000220961	0.00132011	up
VGLL2	1.87192	1.16874	0.329084	3.55151	0.000383029	0.00210511	up
AC005616.1	1.86915	1.16258	0.414179	2.80695	0.00500123	0.0182081	up
HECW1-IT1	1.86884	1.33839	0.332198	4.02891	5.6037e-05	0.0004015	up
CTC-490E21.13	1.86796	1.39255	0.288162	4.83252	1.34815e-06	1.51598e-05	up
FRMD7	1.8626	1.50113	0.29243	5.1333	2.84702e-07	3.75096e-06	up
RP4-781K5.5	1.86175	1.90527	0.352899	5.39892	6.70448e-08	1.02811e-06	up
ESX1	1.85139	1.63288	0.394035	4.144	3.41303e-05	0.00026052	up
SERPINA13P	1.85065	1.45283	0.362045	4.01285	5.99899e-05	0.000425755	up
GFRA4	1.84955	1.00995	0.283443	3.56317	0.00036641	0.00202942	up
CMB9-14B22.1	1.84742	1.33946	0.324311	4.13018	3.62486e-05	0.000274581	up
MAGEC3	1.84324	1.413	0.401503	3.51928	0.000432723	0.00233117	up
RNU6-1042P	1.83643	1.08627	0.366159	2.96665	0.00301062	0.0119889	up
CTD-2140G10.2	1.83464	1.24573	0.344737	3.61357	0.000302008	0.0017195	up
AC005616.2	1.82978	1.04537	0.351973	2.97002	0.0029778	0.0118804	up
RP11-681L8.1	1.82561	1.09128	0.354512	3.07827	0.00208206	0.0088264	up
MTND5P31	1.81414	1.14447	0.366399	3.12355	0.00178682	0.00775396	up
CTC-774J1.1	1.81203	1.01052	0.368955	2.73888	0.00616497	0.021645	up
RP11-501C14.6	1.81082	1.05257	0.362124	2.90664	0.0036533	0.0140521	up
PTCHD1-AS	1.80826	1.08852	0.341238	3.18992	0.00142313	0.00641129	up
SLC25A51P1	1.80672	1.03263	0.389377	2.652	0.00800162	0.0269259	up
LINC00603	1.80604	1.35047	0.364023	3.70985	0.000207384	0.00124807	up
FLYWCH1P1	1.80436	1.4904	0.327626	4.54909	5.38776e-06	5.18557e-05	up
C8orf87	1.80227	1.72073	0.359206	4.79038	1.66467e-06	1.82908e-05	up
NXPH2	1.80051	1.13259	0.328543	3.44731	0.000566206	0.00292249	up
CNN2P8	1.791	1.06354	0.274308	3.87718	0.000105676	0.000695926	up
RP11-738O11.13	1.78962	2.28623	0.445142	5.13595	2.80715e-07	3.70809e-06	up
RP3-332B22.1	1.78504	1.00257	0.391457	2.56111	0.0104337	0.0335999	up
RP11-897M7.1	1.78495	1.60232	0.37834	4.23512	2.28429e-05	0.000183641	up
AC006227.1	1.78167	1.57133	0.40113	3.91726	8.95626e-05	0.000603764	up
LINC00601	1.77988	1.20206	0.381733	3.14894	0.00163862	0.00722299	up
ZSWIM5P1	1.77549	1.07518	0.356343	3.01728	0.00255057	0.0104409	up
AC009518.4	1.77327	1.33915	0.250368	5.34871	8.85818e-08	1.31498e-06	up
MYL7	1.77286	1.27722	0.331783	3.84957	0.000118324	0.0007681	up
AC074363.1	1.77153	1.61637	0.319768	5.05481	4.30812e-07	5.46868e-06	up
AC018712.2	1.77111	1.41464	0.32485	4.35476	1.33212e-05	0.000114247	up
RP11-856M7.1	1.76205	1.02501	0.331349	3.09343	0.00197854	0.00844872	up
RD3L	1.75929	1.05219	0.427659	2.46036	0.0138799	0.0422383	up
RP11-416N4.4	1.75906	1.13943	0.296726	3.84	0.000123036	0.000793987	up
COX8C	1.75736	1.30487	0.277715	4.6986	2.61951e-06	2.74624e-05	up
RP11-1101K5.1	1.75442	1.44944	0.337923	4.28926	1.7927e-05	0.000148533	up
RP4-734C18.1	1.74815	1.24843	0.32367	3.85709	0.000114745	0.000748046	up
RP11-760D2.10	1.7459	1.50463	0.272596	5.51965	3.3967e-08	5.58915e-07	up
RP11-48F14.1	1.74448	1.72068	0.393261	4.37542	1.21197e-05	0.000105315	up
FAM90A28P	1.7421	1.63969	0.341792	4.79734	1.60787e-06	1.77305e-05	up
RP11-459F1.2	1.73874	1.21806	0.384767	3.16571	0.00154707	0.00688689	up
RN7SL815P	1.73592	1.00319	0.242175	4.14244	3.43635e-05	0.000261972	up
RP11-219E7.2	1.72997	1.09285	0.261571	4.17804	2.9403e-05	0.000228599	up
RP11-678G15.2	1.71986	1.39635	0.297078	4.70029	2.59793e-06	2.72496e-05	up
RP11-96P7.1	1.71972	1.25855	0.409399	3.07415	0.00211102	0.00891471	up
RP11-411B10.5	1.71024	1.14513	0.342624	3.34223	0.000831092	0.00403861	up
PPP3R2	1.70596	1.03149	0.30811	3.34779	0.000814588	0.00396924	up
NTRK3-AS1	1.70311	1.16719	0.396198	2.94597	0.00321945	0.012666	up
SLC7A13	1.7026	1.32464	0.377801	3.50618	0.000454595	0.00242972	up
RP11-552D4.1	1.70066	1.34418	0.276978	4.85303	1.21587e-06	1.38361e-05	up
RP11-507B12.2	1.70031	1.01934	0.365123	2.79178	0.00524188	0.0189247	up
AC015922.5	1.69977	1.02467	0.304021	3.37041	0.00075057	0.00370544	up
RP11-744K17.1	1.69492	1.17596	0.414503	2.83705	0.0045533	0.0168777	up
RP11-416N2.3	1.69009	1.13866	0.281829	4.04023	5.33984e-05	0.000385893	up
AC009158.1	1.68949	1.03732	0.325059	3.19118	0.00141692	0.00638601	up
RP11-787P24.4	1.68923	1.06346	0.361325	2.94322	0.00324816	0.0127519	up
U95743.1	1.67742	1.07318	0.395966	2.71028	0.0067227	0.0233183	up
C18orf42	1.67523	1.04164	0.312126	3.33725	0.00084613	0.00409957	up
VN1R8P	1.67501	1.12969	0.400531	2.82048	0.00479512	0.0175955	up
RP5-961K14.2	1.67381	1.02266	0.307586	3.3248	0.000884807	0.00426041	up
GPR123-AS1	1.67265	1.43394	0.39252	3.65316	0.000259036	0.00151292	up
RP11-211G23.1	1.67219	1.00161	0.307488	3.2574	0.00112437	0.00523604	up
LINC01154	1.67128	1.0641	0.256256	4.1525	3.28867e-05	0.000251994	up
CRYGB	1.67122	1.27071	0.343617	3.69803	0.000217277	0.00130148	up
ADAM21P1	1.67004	1.17795	0.276387	4.26197	2.02634e-05	0.000165373	up
AC087499.7	1.66841	1.19651	0.334484	3.57718	0.000347323	0.00194131	up
RP11-958F21.1	1.66631	1.70454	0.283406	6.0145	1.80443e-09	3.90606e-08	up
TCF7L1-IT1	1.6625	1.05607	0.291395	3.62419	0.000289873	0.00166125	up
LINC01423	1.66136	1.11892	0.256856	4.35623	1.32322e-05	0.000113529	up
AC007403.2	1.66107	1.23789	0.303564	4.07787	4.54497e-05	0.000335019	up
RP11-279O17.1	1.65599	1.04417	0.370144	2.82098	0.00478767	0.0175742	up
[truncated: 444 more rows]

## Sheet: Sheet6
Sheet 6 Real-time quantitative PCR primer sequences used in this study
PLT-related genes	Forward (5'-3')	Reverse (5'-3')
SERPINE1	TTCAGAGGTGGAGAGAGCCA	GGAGAACTTGGGCAGAACCA
ANXA5	TGCTCAGGCTTTATTTCAGGC	AAGTCTCGCGGTCAATGGTT
DGKQ	GGCAGAGAGCAGGGATGTAG	CGCCTTGGGAGGAGTAGATG
PTPN6	GACTTCTCGCTCTCCGTCAG	AGGCTCTCACGCACAAGAAA
F5	ATGGAGTGACCTTCTCGCCT	CTGCCCTCTGTATTCCTCGC
DGKB	TACCACCCACAACAATCTGTCC	TCATTGCCAGTCCCAAGAGG
PCDH7	ACAGCCATTTCGTAGAGTGACG	CGGCGTGGTCCTTTCATAGTT
GNG11	CTCCAAACCCTGCGTCAATG	GGTCCAAGTGTCTGCACCAA
APOA1	TGCCCACTCTATTTGCCCAG	TCTCTGCCGCTGTCTTTGAG
TF	GTCCCAGTGTTGCTTGTGTG	CCGAGTAGCCGAAGTATTGGT

## Sheet: Sheet7
Sheet 7 Raw data for the qRT-PCR validation of signature genes (P1)
Include	Pos	Name	Cp					MKN45			N87			HGC27			KATO-3
TRUE	A1	Sample 1	29.09			DGKQ	29.09	29.15	29.08	30.63	30.41	30.41	29.82	29.76	29.84	29.55	30.31	30.12
TRUE	A2	Sample 2	29.15			PTPN6	24	23.94	24.01	26.69	26.72	26.67			35	26.49	26.48	26.5
TRUE	A3	Sample 3	29.08			DGKB	33.3	32.37	32.22	31.84	31.87	32.32	34.41	35	35	35	35	35
TRUE	A4	Sample 4	30.63			APOA1					35	35	35			35
TRUE	A5	Sample 5	30.41			GNG11	35	35	35	35	35	35	29.49	29.48	29.54	32.2	31.02	33.65
TRUE	A6	Sample 6	30.41			GAPDH	15.26	15.59	15.53	18.35	18.18	18.16	15.55	15.53	15.52	16.77	16.57	16.57
TRUE	A7	Sample 7	29.82			GES-1	30.47	30.15	30.43	35	35	35	35	35	35
TRUE	A8	Sample 8	29.76							30.52	30.31	30.63	17.79	17.84	17.98
TRUE	A9	Sample 9	29.84
TRUE	A10	Sample 10	29.55
TRUE	A11	Sample 11	30.31
TRUE	A12	Sample 12	30.12
TRUE	B1	Sample 13	24
TRUE	B2	Sample 14	23.94			DGKQ	GAPDH			Target			△Ct			average（△Ct）（ctrl）	△△Ct-1	△△Ct-2	△△Ct-3	2-△△Ct				DGKQ
TRUE	B3	Sample 15	24.01				CT-DATA1	CT-DATA2	CT-DATA3	CT-DATA1	CT-DATA2	CT-DATA3	△Ct-1	△Ct-2	△Ct-3
TRUE	B4	Sample 16	26.69			MKN45	15.26	15.59	15.53	29.09	29.15	29.08	13.83	13.56	13.55		13.83	13.56	13.55	6.86681e-05	8.28006e-05	8.33765e-05	7.82817e-05	MKN45
TRUE	B5	Sample 17	26.72			N87	18.35	18.18	18.16	30.63	30.41	30.41	12.28	12.23	12.25		12.28	12.23	12.25	0.000201072	0.000208163	0.000205297	0.000204844	N87
TRUE	B6	Sample 18	26.67			HGC27	15.55	15.53	15.52	29.82	29.76	29.84	14.27	14.23	14.32		14.27	14.23	14.32	5.06176e-05	5.20407e-05	4.88934e-05	5.05173e-05	HGC27
TRUE	B7	Sample 19				KATO-3	16.77	16.57	16.57	29.55	30.31	30.12	12.78	13.74	13.55		12.78	13.74	13.55	0.000142179	7.30883e-05	8.33765e-05	9.95481e-05	KATO-3
TRUE	B8	Sample 20				GES-1	17.79	17.84	17.98	30.47	30.15	30.43	12.68	12.31	12.45	12.48	12.68	12.31	12.45	0.000152384	0.000196934	0.000178721	0.000176013	GES-1
TRUE	B9	Sample 21	35
TRUE	B10	Sample 22	26.49
TRUE	B11	Sample 23	26.48			PTPN6	GAPDH			Target			△Ct			average（△Ct）（ctrl）	△△Ct-1	△△Ct-2	△△Ct-3	2-△△Ct				PTPN6
TRUE	B12	Sample 24	26.5				CT-DATA1	CT-DATA2	CT-DATA3	CT-DATA1	CT-DATA2	CT-DATA3	△Ct-1	△Ct-2	△Ct-3
TRUE	C1	Sample 25	33.3			MKN45	15.26	15.59	15.53	24	23.94	24.01	8.74	8.35	8.48	8.52333	8.74	8.35	8.48	0.00233883	0.00306478	0.00280069	0.00273477	MKN45
TRUE	C2	Sample 26	32.37			N87	18.35	18.18	18.16	26.69	26.72	26.67	8.34	8.54	8.51		8.34	8.54	8.51	0.0030861	0.00268661	0.00274306	0.00283859	N87
TRUE	C3	Sample 27	32.22			HGC27	15.55	15.53	15.52			35	-15.55	-15.53	19.48		-15.55	-15.53	19.48	0	0	0	0	HGC27
TRUE	C4	Sample 28	31.84			KATO-3	16.77	16.57	16.57	26.49	26.48	26.5	9.72	9.91	9.93		9.72	9.91	9.93	0.00118574	0.00103942	0.00102511	0.00108343	KATO-3
TRUE	C5	Sample 29	31.87			GES-1	17.79	17.84	17.98	35	35	35	17.21	17.16	17.02		17.21	17.16	17.02	6.5959e-06	6.8285e-06	7.52436e-06	6.98292e-06	GES-1
TRUE	C6	Sample 30	32.32
TRUE	C7	Sample 31	34.41			DGKB	GAPDH			Target			△Ct			average（△Ct）（ctrl）	△△Ct-1	△△Ct-2	△△Ct-3	2-△△Ct				DGKB
TRUE	C8	Sample 32	35				CT-DATA1	CT-DATA2	CT-DATA3	CT-DATA1	CT-DATA2	CT-DATA3	△Ct-1	△Ct-2	△Ct-3
TRUE	C9	Sample 33	35			MKN45	15.26	15.59	15.53	33.3	32.37	32.22	18.04	16.78	16.69		18.04	16.78	16.69	3.71038e-06	8.88621e-06	9.45822e-06	7.35161e-06	MKN45
TRUE	C10	Sample 34	35			N87	18.35	18.18	18.16	31.84	31.87	32.32	13.49	13.69	14.16	13.78	13.49	13.69	14.16	8.69171e-05	7.56658e-05	5.4628e-05	7.24036e-05	N87
TRUE	C11	Sample 35	35			HGC27	15.55	15.53	15.52	34.41	35	35	18.86	19.47	19.48		18.86	19.47	19.48	2.10172e-06	0	0	0.03	HGC27
TRUE	C12	Sample 36	35			KATO-3	16.77	16.57	16.57	35	35	35	18.23	18.43	18.43		18.23	18.43	18.43	0	0	0	0	KATO-3
TRUE	D1	Sample 37				GES-1	17.79	17.84	17.98	35	35	35	17.21	17.16	17.02		17.21	17.16	17.02	0	0	0	0	GES-1
TRUE	D2	Sample 38
TRUE	D3	Sample 39
TRUE	D4	Sample 40				APOA1	GAPDH			Target			△Ct			average（△Ct）（ctrl）	△△Ct-1	△△Ct-2	△△Ct-3	2-△△Ct				APOA1
TRUE	D5	Sample 41	35				CT-DATA1	CT-DATA2	CT-DATA3	CT-DATA1	CT-DATA2	CT-DATA3	△Ct-1	△Ct-2	△Ct-3
TRUE	D6	Sample 42	35			MKN45	15.26	15.59	15.53	35	35	35	19.74	19.41	19.47					0	0	0	0	MKN45
TRUE	D7	Sample 43	35			N87	18.35	18.18	18.16	35	35	35	16.65	16.82	16.84					0	0	0	0	N87
TRUE	D8	Sample 44				HGC27	15.55	15.53	15.52	35	35	35	19.45	19.47	19.48					0	0	0	0	HGC27
TRUE	D9	Sample 45				KATO-3	16.77	16.57	16.57	35	35	35	18.23	18.43	18.43					0	0	0	0	KATO-3
TRUE	D10	Sample 46	35			GES-1	17.79	17.84	17.98	35	35	35	17.21	17.16	17.02					0	0	0	0	GES-1
TRUE	D11	Sample 47
TRUE	D12	Sample 48				GNG11	GAPDH			Target			△Ct			average（△Ct）（ctrl）	△△Ct-1	△△Ct-2	△△Ct-3	2-△△Ct				GNG11
TRUE	E1	Sample 49	35				CT-DATA1	CT-DATA2	CT-DATA3	CT-DATA1	CT-DATA2	CT-DATA3	△Ct-1	△Ct-2	△Ct-3
TRUE	E2	Sample 50	35			MKN45	15.26	15.59	15.53	35	35	35	19.74	19.41	19.47		19.74	19.41	19.47	0	0	0	0	MKN45
TRUE	E3	Sample 51	35			N87	18.35	18.18	18.16	35	35	35	16.65	16.82	16.84		16.65	16.82	16.84	0	0	0	0	N87
TRUE	E4	Sample 52	35			HGC27	15.55	15.53	15.52	29.49	29.48	29.54	13.94	13.95	14.02		13.94	13.95	14.02	6.36271e-05	6.31876e-05	6.01949e-05	6.23365e-05	HGC27
TRUE	E5	Sample 53	35			KATO-3	16.77	16.57	16.57	32.2	31.02	33.65	15.43	14.45	17.08		15.43	14.45	17.08	2.2652e-05	4.46803e-05	7.21785e-06	2.48501e-05	KATO-3
TRUE	E6	Sample 54	35			GES-1	17.79	17.84	17.98	30.52	30.31	30.63	12.73	12.47	12.65	12.6167	12.73	12.47	12.65	0.000147193	0.000176261	0.000155586	0.00015968	GES-1
TRUE	E7	Sample 55	29.49
TRUE	E8	Sample 56	29.48
TRUE	E9	Sample 57	29.54
TRUE	E10	Sample 58	32.2
TRUE	E11	Sample 59	31.02
TRUE	E12	Sample 60	33.65
TRUE	F1	Sample 61	15.26
TRUE	F2	Sample 62	15.59
TRUE	F3	Sample 63	15.53
TRUE	F4	Sample 64	18.35
TRUE	F5	Sample 65	18.18
TRUE	F6	Sample 66	18.16
TRUE	F7	Sample 67	15.55
TRUE	F8	Sample 68	15.53
TRUE	F9	Sample 69	15.52
TRUE	F10	Sample 70	16.77
TRUE	F11	Sample 71	16.57
TRUE	F12	Sample 72	16.57
TRUE	G1	Sample 73	30.47
TRUE	G2	Sample 74	30.15
TRUE	G3	Sample 75	30.43
TRUE	G4	Sample 76	35
TRUE	G5	Sample 77	35
TRUE	G6	Sample 78	35
TRUE	G7	Sample 79	35
TRUE	G8	Sample 80	35
TRUE	G9	Sample 81	35
TRUE	G10	Sample 82	35
TRUE	G11	Sample 83
TRUE	G12	Sample 84
TRUE	H1	Sample 85
TRUE	H2	Sample 86
TRUE	H3	Sample 87
TRUE	H4	Sample 88	30.52
TRUE	H5	Sample 89	30.31
TRUE	H6	Sample 90	30.63
TRUE	H7	Sample 91	17.79
TRUE	H8	Sample 92	17.84
TRUE	H9	Sample 93	17.98
TRUE	H10	Sample 94
TRUE	H11	Sample 95
TRUE	H12	Sample 96

## Sheet: Sheet8
Sheet 7 Raw data for the qRT-PCR validation of signature genes (P2)
Include	Pos	Name	Cp					MKN45			N87			HGC27			KATO-3
TRUE	A1	Sample 1	32.46			TF	32.46	34.25	34.2	35	32.84	33.81	35	35	35	35	35	35
TRUE	A2	Sample 2	34.25			F5	23.29	23.17	23.18	31.17	31.08	31.26			35	29.56	29.47	30
TRUE	A3	Sample 3	34.2			PCDH7	35		35	29.33	29.14	29.04	26.56	26.49	26.66	27.45	27.01	27.48
TRUE	A4	Sample 4	35			SERPINE1	30.25	30.27	30.8	33.4	33.02	35	31.17	30.88	31.58	27.06	26.9	26.96
TRUE	A5	Sample 5	32.84			ANXA5	20.48	20.42	20.57	23.01	22.86	22.92	21.06	20.94	21.26	21.82	21.82	21.65
TRUE	A6	Sample 6	33.81			GAPDH	15.56	15.52	15.45	18.5	18.48	18.44	15.43	15.46	15.22	17.01	16.84	16.84
TRUE	A7	Sample 7	35			GES-1	35	35	35	35	35	35	29.29	29.49	29.53
TRUE	A8	Sample 8	35				24.27	24.33	24.48	19.9	19.82	19.86	17.88	17.97	17.79
TRUE	A9	Sample 9	35
TRUE	A10	Sample 10	35
TRUE	A11	Sample 11	35
TRUE	A12	Sample 12	35
TRUE	B1	Sample 13	23.29
TRUE	B2	Sample 14	23.17			TF	GAPDH			Target			△Ct			average（△Ct）（ctrl）	△△Ct-1	△△Ct-2	△△Ct-3	2-△△Ct				TF
TRUE	B3	Sample 15	23.18				CT-DATA1	CT-DATA2	CT-DATA3	CT-DATA1	CT-DATA2	CT-DATA3	△Ct-1	△Ct-2	△Ct-3
TRUE	B4	Sample 16	31.17			MKN45	15.56	15.52	15.45		34.25	34.2		18.73	18.75	18.74		18.73	18.75		2.2999e-06	2.26823e-06	2.28406e-06	MKN45
TRUE	B5	Sample 17	31.08			N87	18.5	18.48	18.44		32.84	33.81		14.36	15.37			14.36	15.37		4.75564e-05	2.3614e-05	3.55852e-05	N87
TRUE	B6	Sample 18	31.26			HGC27	15.43	15.46	15.22	35	35	35	19.57	19.54	19.78		19.57	19.54	19.78	0	0	0	0	HGC27
TRUE	B7	Sample 19				KATO-3	17.01	16.84	16.84	35	35	35	17.99	18.16	18.16		17.99	18.16	18.16	0	0	0	0	KATO-3
TRUE	B8	Sample 20				GES-1	17.88	17.97	17.79	35	35	35	17.12	17.03	17.21		17.12	17.03	17.21	0	0	0	0	GES-1
TRUE	B9	Sample 21	35
TRUE	B10	Sample 22	29.56
TRUE	B11	Sample 23	29.47			F5	GAPDH			Target			△Ct			average（△Ct）（ctrl）	△△Ct-1	△△Ct-2	△△Ct-3	2-△△Ct				F5
TRUE	B12	Sample 24	30				CT-DATA1	CT-DATA2	CT-DATA3	CT-DATA1	CT-DATA2	CT-DATA3	△Ct-1	△Ct-2	△Ct-3
TRUE	C1	Sample 25	35			MKN45	15.56	15.52	15.45	23.29	23.17	23.18	7.73	7.65	7.73	7.70333	7.73	7.65	7.73	0.00471019	0.00497875	0.00471019	0.00479971	MKN45
TRUE	C2	Sample 26				N87	18.5	18.48	18.44	31.17	31.08	31.26	12.67	12.6	12.82		12.67	12.6	12.82	0.000153444	0.000161073	0.000138291	0.000150936	N87
TRUE	C3	Sample 27	35			HGC27	15.43	15.46	15.22	35	35	35	19.57	19.54	19.78		19.57	19.54	19.78	0	0	1.11078e-06	3.70259e-07	HGC27
TRUE	C4	Sample 28	29.33			KATO-3	17.01	16.84	16.84	29.56	29.47	30	12.55	12.63	13.16		12.55	12.63	13.16	0.000166753	0.000157758	0.000109256	0.000144589	KATO-3
TRUE	C5	Sample 29	29.14			GES-1	17.88	17.97	17.79	35	35	35	17.12	17.03	17.21		17.12	17.03	17.21	7.02047e-06	7.47238e-06	6.5959e-06	7.02958e-06	GES-1
TRUE	C6	Sample 30	29.04
TRUE	C7	Sample 31	26.56			PCDH7	GAPDH			Target			△Ct			average（△Ct）（ctrl）	△△Ct-1	△△Ct-2	△△Ct-3	2-△△Ct				PCDH7
TRUE	C8	Sample 32	26.49				CT-DATA1	CT-DATA2	CT-DATA3	CT-DATA1	CT-DATA2	CT-DATA3	△Ct-1	△Ct-2	△Ct-3
TRUE	C9	Sample 33	26.66			MKN45	15.56	15.52	15.45	35	35	35	19.44	19.48	19.55		19.44	19.48	19.55	1.40597e-06	1.36753e-06	1.30276e-06	1.35875e-06	MKN45
TRUE	C10	Sample 34	27.45			N87	18.5	18.48	18.44	29.33	29.14	29.04	10.83	10.66	10.6		10.83	10.66	10.6	0.000549345	0.000618045	0.000644291	0.000603894	N87
TRUE	C11	Sample 35	27.01			HGC27	15.43	15.46	15.22	26.56	26.49	26.66	11.13	11.03	11.44		11.13	11.03	11.44	0.000446207	0.000478233	0.000359929	0.000428123	HGC27
TRUE	C12	Sample 36	27.48			KATO-3	17.01	16.84	16.84	27.45	27.01	27.48	10.44	10.17	10.64		10.44	10.17	10.64	0.000719858	0.00086801	0.000626673	0.00073818	KATO-3
TRUE	D1	Sample 37	30.25			GES-1	17.88	17.97	17.79	29.29	29.49	29.53	11.41	11.52	11.74	11.5567	11.41	11.52	11.74	0.000367492	0.000340514	0.000292353	0.000333453	GES-1
TRUE	D2	Sample 38	30.27
TRUE	D3	Sample 39	30.8
TRUE	D4	Sample 40	33.4			SERPINE1	GAPDH			Target			△Ct			average（△Ct）（ctrl）	△△Ct-1	△△Ct-2	△△Ct-3	2-△△Ct				SERP1NE
TRUE	D5	Sample 41	33.02				CT-DATA1	CT-DATA2	CT-DATA3	CT-DATA1	CT-DATA2	CT-DATA3	△Ct-1	△Ct-2	△Ct-3
TRUE	D6	Sample 42	35			MKN45	15.56	15.52	15.45	30.25	30.27	30.8	14.69	14.75	15.35		14.69	14.75	15.35	3.78329e-05	3.62917e-05	2.39436e-05	3.26894e-05	MKN45
TRUE	D7	Sample 43	31.17			N87	18.5	18.48	18.44	33.4	33.02	35	14.9	14.54	16.56		14.9	14.54	16.56	3.27079e-05	4.19782e-05	0	2.48954e-05	N87
TRUE	D8	Sample 44	30.88			HGC27	15.43	15.46	15.22	31.17	30.88	31.58	15.74	15.42	16.36		15.74	15.42	16.36	1.82721e-05	2.28096e-05	1.18891e-05	1.76569e-05	HGC27
TRUE	D9	Sample 45	31.58			KATO-3	17.01	16.84	16.84	27.06	26.9	26.96	10.05	10.06	10.12		10.05	10.06	10.12	0.000943297	0.000936781	0.000898621	0.000926233	KATO-3
TRUE	D10	Sample 46	27.06			GES-1	17.88	17.97	17.79	24.27	24.33	24.48	6.39	6.36	6.69	6.48	6.39	6.36	6.69	0.0119239	0.0121744	0.00968522	0.0112612	GES-1
TRUE	D11	Sample 47	26.9
TRUE	D12	Sample 48	26.96			ANXA5	GAPDH			Target			△Ct			average（△Ct）（ctrl）	△△Ct-1	△△Ct-2	△△Ct-3	2-△△Ct				ANXA5
TRUE	E1	Sample 49	20.48				CT-DATA1	CT-DATA2	CT-DATA3	CT-DATA1	CT-DATA2	CT-DATA3	△Ct-1	△Ct-2	△Ct-3
TRUE	E2	Sample 50	20.42			MKN45	15.56	15.52	15.45	20.48	20.42	20.57	4.92	4.9	5.12		4.92	4.9	5.12	0.0330318	0.0334929	0.0287559	0.0317602	MKN45
TRUE	E3	Sample 51	20.57			N87	18.5	18.48	18.44	23.01	22.86	22.92	4.51	4.38	4.48		4.51	4.38	4.48	0.0438889	0.0480273	0.0448111	0.0455758	N87
TRUE	E4	Sample 52	23.01			HGC27	15.43	15.46	15.22	21.06	20.94	21.26	5.63	5.48	6.04		5.63	5.48	6.04	0.020193	0.0224056	0.0151977	0.0192654	HGC27
TRUE	E5	Sample 53	22.86			KATO-3	17.01	16.84	16.84	21.82	21.82	21.65	4.81	4.98	4.81		4.81	4.98	4.81	0.0356489	0.0316862	0.0356489	0.034328	KATO-3
TRUE	E6	Sample 54	22.92			GES-1	17.88	17.97	17.79	19.9	19.82	19.86	2.02	1.85	2.07	1.98	2.02	1.85	2.07	0.246558	0.277392	0.238159	0.254037	GES-1
TRUE	E7	Sample 55	21.06
TRUE	E8	Sample 56	20.94
TRUE	E9	Sample 57	21.26
TRUE	E10	Sample 58	21.82
TRUE	E11	Sample 59	21.82
TRUE	E12	Sample 60	21.65
TRUE	F1	Sample 61	15.56
TRUE	F2	Sample 62	15.52
TRUE	F3	Sample 63	15.45
TRUE	F4	Sample 64	18.5
TRUE	F5	Sample 65	18.48
TRUE	F6	Sample 66	18.44
TRUE	F7	Sample 67	15.43
TRUE	F8	Sample 68	15.46
TRUE	F9	Sample 69	15.22
TRUE	F10	Sample 70	17.01
TRUE	F11	Sample 71	16.84
TRUE	F12	Sample 72	16.84
TRUE	G1	Sample 73	35
TRUE	G2	Sample 74	35
TRUE	G3	Sample 75	35
TRUE	G4	Sample 76	35
TRUE	G5	Sample 77	35
TRUE	G6	Sample 78	35
TRUE	G7	Sample 79	29.29
TRUE	G8	Sample 80	29.49
TRUE	G9	Sample 81	29.53
TRUE	G10	Sample 82
TRUE	G11	Sample 83
TRUE	G12	Sample 84
TRUE	H1	Sample 85	24.27
TRUE	H2	Sample 86	24.33
TRUE	H3	Sample 87	24.48
TRUE	H4	Sample 88	19.9
TRUE	H5	Sample 89	19.82
TRUE	H6	Sample 90	19.86
TRUE	H7	Sample 91	17.88
TRUE	H8	Sample 92	17.97
TRUE	H9	Sample 93	17.79
TRUE	H10	Sample 94
TRUE	H11	Sample 95
TRUE	H12	Sample 96
