# Supplementary material for: A novel platelets-related gene signature for predicting prognosis, immune features and drug sensitivity in gastric cancer
Source: Front Immunol. 2024 Nov 13;15:1477427. doi: 10.3389/fimmu.2024.1477427 (PMC11599260; doi:10.3389/fimmu.2024.1477427)
Supplement: Supplementary file 3 [file Table1.xlsx]

## Sheet: Table S1
Supplementary Table S1 Clinical features of TCGA-GC patients
	Overall (n = 378)
age
Mean(SD)	66.02 (10.76)
Median[IQR]	68.00 [58.00, 74.00]
gender
female	136 (36.0)
male	242 (64.0)
race
Asian	75 (19.8)
black or African American	11 ( 2.9)
native Hawaiian or Pacific Islander	1 ( 0.3)
not reported	54 (14.3)
white	237 (62.7)
histologic grade
G1	10 ( 2.6)
G2	138 (36.5)
G3	221 (58.5)
GX	9 ( 2.4)
primary site
Body of stomach	91 (24.1)
Cardia, NOS	89 (23.5)
Fundus of stomach	43 (11.4)
Gastric antrum	137 (36.2)
Lesser curvature of stomach, NOS	1 ( 0.3)
Pylorus	1 ( 0.3)
Stomach, NOS	16 ( 4.2)
HP infection
No	144 (38.1)
Yes	18 ( 4.8)
NA	216 (57.1)
tumor stage
I	55 (14.6)
II	112 (29.6)
III	150 (39.7)
IV	38 (10.1)
not reported	23 ( 6.1)
OS status
alive	207 (54.8)
dead	146 (38.6)
missing	25 ( 6.6)
GC, gastric cancer; HP, Helicobacter pylori; IQR, interquartile range; NOS, not otherwise specified; OS, overall survival; SD, standard deviation.
